# Supplementary material for: A big night out getting bigger: Alcohol consumption, arrests and crowd numbers, before and after legislative change
Source: PLoS One. 2019 Jun 20;14(6):e0218161. doi: 10.1371/journal.pone.0218161 (PMC6586392; doi:10.1371/journal.pone.0218161)
Supplement: S1 Data — (ZIP) [file pone.0218161.s001.zip]

Archive with 8 entries (8 files):
- Study 1 - Predictions.xlsx
- Study 2 - Entry Data.xlsx
- Study 2 - Exit Data.xlsx
- Study 2_-_Club_Numbers-2016.xlsx
- Study 2_-_Club_Numbers-2017.xlsx
- Study 2_-_Street_Numbers-2016.xlsx
- Study 2_-_Street_Numbers-2017.xlsx
- Study 3 - Jan and Feb Data.xlsx
