# Supplementary material for: A big night out getting bigger: Alcohol consumption, arrests and crowd numbers, before and after legislative change
Source: PLoS One. 2019 Jun 20;14(6):e0218161. doi: 10.1371/journal.pone.0218161 (PMC6586392; doi:10.1371/journal.pone.0218161)
Supplement: S1 Data — (ZIP) [file pone.0218161.s001.zip › Study 1 - Predictions.xlsx]

## Sheet: Study 1 - Predictions
Male	25	No	No	Yes - Drink MORE whilst out	0.195	0.195	2
Male	19	No	No	No	0.103	0.103	2
Male	27	Yes - arrive earlier	Yes - Drink MORE before coming out	Yes - Drink LESS whilst out	0.048	0.048	2
Male	27	Yes - arrive earlier	Yes - Drink MORE before coming out	Yes - Drink MORE whilst out	0.091	0.091	2
Male	20	Yes - arrive earlier	Yes - Drink MORE before coming out	Yes - Drink MORE whilst out	0		1
Male	20	No	No	Yes - Drink MORE whilst out	0.009	0.009	2
Male	18	Yes - arrive earlier	No	No	0.088	0.088	2
Male	18	No	No	No	0.012	0.012	2
Female	19	Yes - arrive later	No	Yes - Drink MORE whilst out	0.149	0.149	2
Female	19	Yes - arrive earlier	No	No	0.011	0.011	2
Male	21	No	No	No
Female	21	No	Yes - Drink MORE before coming out	Yes - Drink MORE whilst out	0.016	0.016	2
Female	18	No	No	No	0.019	0.019	2
Male	22	No	No	No	0.062	0.062	2
Female	23	No	No	No	0.038	0.038	2
Female	23	No	No	No	0.036	0.036	2
Male	23	No	No	No	0		1
Female	18	Yes - arrive earlier	Yes - Drink MORE before coming out	Yes - Drink MORE whilst out	0		1
Female	18	No	No	No	0		1
Female	18	Yes - arrive earlier	No	No	0		1
Male	20	No	Yes - Drink MORE before coming out	No	0.057	0.057	2
Male	22	Yes - arrive earlier	No	Yes - Drink MORE whilst out	0.081	0.081	2
Female	18	Yes - arrive later	Yes - Drink MORE before coming out	Yes - Drink MORE whilst out	0.145	0.145	2
Female	18	Yes - arrive earlier	Yes - Drink MORE before coming out	Yes - Drink MORE whilst out	0.092	0.092	2
Male	21	No	Yes - Drink MORE before coming out	Yes - Drink LESS whilst out	0.121	0.121	2
Male	20	Yes - arrive later	Yes - Drink LESS before coming out.	Yes - Drink LESS whilst out
Male	22	Yes - arrive later	Yes - Drink MORE before coming out	Yes - Drink MORE whilst out	0		1
Male	21	No	Yes - Drink MORE before coming out	Yes - Drink LESS whilst out	0		1
Female	19	No	Yes - Drink MORE before coming out	Yes - Drink MORE whilst out	0.055	0.055	2
Male	18	Yes - arrive earlier	Yes - Drink MORE before coming out	Yes - Drink LESS whilst out	0.039	0.039	2
Male	18	Yes - arrive earlier	Yes - Drink MORE before coming out	Yes - Drink MORE whilst out	0.052	0.052	2
Male	19	Yes - arrive earlier	Yes - Drink MORE before coming out	Yes - Drink LESS whilst out	0.098	0.098	2
Male	20	No	No	No	0.031	0.031	2
Male	23	No	No	No	0		1
Female	21	No	No	No	0		1
Female	23	Yes - arrive earlier	Yes - Drink MORE before coming out	Yes - Drink MORE whilst out	0		1
Female	23	Yes - arrive earlier	Yes - Drink MORE before coming out	Yes - Drink MORE whilst out	0		1
Female	22	No	No	No	0.029	0.029	2
Female	20	Yes - arrive earlier	Yes - Drink MORE before coming out	Yes - Drink MORE whilst out	0.024	0.024	2
Female	20	No	No	No	0.017	0.017	2
Male	21	No	No	No	0.062	0.062	2
Female	20	Yes - arrive later	Yes - Drink MORE before coming out	Yes - Drink MORE whilst out	0.054	0.054	2
Female	18	Yes - arrive later	Yes - Drink MORE before coming out	Yes - Drink MORE whilst out	0.028	0.028	2
Female	20	No	No	No	0.072	0.072	2
Female	19	Yes - arrive earlier	No	No	0.175	0.175	2
Female	19	No	No	No	0.056	0.056	2
Female	18	Yes - arrive earlier	Yes - Drink MORE before coming out	No	0.086	0.086	2
Female	19	Yes - arrive earlier	No	No	0.11	0.11	2
Female	18	No	Yes - Drink MORE before coming out	Yes - Drink LESS whilst out	0.066	0.066	2
Female	19	Yes - arrive earlier	Yes - Drink MORE before coming out	No	0.064	0.064	2
Female	18	Yes - arrive earlier	Yes - Drink MORE before coming out	Yes - Drink MORE whilst out	0.102	0.102	2
Female	18	Yes - arrive earlier	Yes - Drink MORE before coming out	Yes - Drink MORE whilst out	0		1
Male	32	Yes - arrive earlier	Yes - Drink MORE before coming out	Yes - Drink MORE whilst out	0.107	0.107	2
Female	32	No	No	No	0.01	0.01	2
Female	26	No	No	No	0		1
Female	18	Yes - arrive earlier	Yes - Drink MORE before coming out	Yes - Drink MORE whilst out	0		1
Male	21	Yes - arrive later	Yes - Drink MORE before coming out	Yes - Drink MORE whilst out	0.015	0.015	2
Male	18	Yes - arrive earlier	Yes - Drink MORE before coming out	Yes - Drink MORE whilst out	0.067	0.067	2
Female	20	No	No	No	0		1
Female	19	No	No	No	0.092	0.092	2
Female	19	Yes - arrive earlier	Yes - Drink MORE before coming out	No	0		1
Female	20	No	Yes - Drink MORE before coming out	No	0.029	0.029	2
Female	20	Yes - arrive earlier	Yes - Drink MORE before coming out	Yes - Drink MORE whilst out	0.03	0.03	2
Female	30	No	No	No	0.015	0.015	2
Female	31	Yes - arrive earlier	No	Yes - Drink LESS whilst out	0.024	0.024	2
Female	20	No	Yes - Drink MORE before coming out	Yes - Drink MORE whilst out	0		1
Male	32	Yes - arrive earlier	No	No	0.033	0.033	2
Female	20	No	Yes - Drink MORE before coming out	Yes - Drink MORE whilst out	0		1
Female	18	No	No	No	0		1
Female	19	No	Yes - Drink MORE before coming out	No	0		1
Female	18	Yes - arrive later	No	No	0.02	0.02	2
Male	20	No	No	No	0.104	0.104	2
Female	19	No	Yes - Drink MORE before coming out	Yes - Drink MORE whilst out	0.16	0.16	2
Female	19	No	No	No	0.116	0.116	2
Female	18	Yes - arrive earlier	No	Yes - Drink LESS whilst out	0.04	0.04	2
Female	23	Yes - arrive earlier	No	No	0.075	0.075	2
Male	19	Yes - arrive earlier	Yes - Drink MORE before coming out	Yes - Drink MORE whilst out	0.046	0.046	2
Male	19	No	No	No	0.043	0.043	2
Male	19	No	Yes - Drink MORE before coming out	No
Female	18	Yes - arrive earlier	Yes - Drink MORE before coming out	Yes - Drink MORE whilst out	0.053	0.053	2
Female	18	No	No	Yes - Drink LESS whilst out	0.037	0.037	2
Female	19	No	No	No	0.051	0.051	2
Male	20	No	No	No	0		1
Female	20	Yes - arrive earlier	No	No	0		1
Female	21	No	No	No	0		1
Male	22	Yes - arrive earlier	No	No	0.071	0.071	2
Male	19	Yes - arrive earlier	Yes - Drink MORE before coming out	Yes - Drink MORE whilst out	0.106	0.106	2
Female	18	Yes - arrive earlier	Yes - Drink MORE before coming out	Yes - Drink MORE whilst out	0.046	0.046	2
Female	18	Yes - arrive earlier	Yes - Drink MORE before coming out	Yes - Drink MORE whilst out	0.065	0.065	2
Male	19	Yes - arrive earlier	Yes - Drink MORE before coming out	Yes - Drink MORE whilst out	0.079	0.079	2
Male	19	No	Yes - Drink MORE before coming out	Yes - Drink LESS whilst out	0.08	0.08	2
Female	17	No	No	No	0		1
Female	18	No	No	No	0.102	0.102	2
Male	22	Yes - arrive later	Yes - Drink MORE before coming out	Yes - Drink MORE whilst out	0		1
Male	19	No	Yes - Drink MORE before coming out	Yes - Drink LESS whilst out	0		1
Female	18	No	Yes - Drink MORE before coming out	Yes - Drink LESS whilst out	0		1
Male	18	No	Yes - Drink MORE before coming out	No	0.06	0.06	2
Female	20	No	No	No	0		1
Female	20	No	No	No	0.094	0.094	2
Female	20	Yes - arrive later	No	No	0.119	0.119	2
Male	23	No	No	No	0.05	0.05	2
Female	22	No	No	No	0.094	0.094	2
Female	24	No	No	No	0.149	0.149	2
Male	26	No	No	No	0.09	0.09	2
Male	19	Yes - arrive earlier	Yes - Drink MORE before coming out	Yes - Drink MORE whilst out	0.032	0.032	2
Male	29	No	No	No	0.133	0.133	2
Male	27	No	No	No	0.068	0.068	2
Male	19	Yes - arrive later	Yes - Drink MORE before coming out	Yes - Drink MORE whilst out	0.135	0.135	2
Male	19	Yes - arrive earlier	Yes - Drink MORE before coming out	Yes - Drink MORE whilst out	0.095	0.095	2
Female	18	Yes - arrive earlier	Yes - Drink MORE before coming out	Yes - Drink LESS whilst out	0		1
Female	18	No	Yes - Drink MORE before coming out	No	0		1
Male	18	No	No	No	0.212	0.212	2
Male	18	Yes - arrive earlier	Yes - Drink MORE before coming out	Yes - Drink MORE whilst out	0.098	0.098	2
Female	18	Yes - arrive earlier	Yes - Drink MORE before coming out	Yes - Drink MORE whilst out	0.056	0.056	2
Female	18	Yes - arrive earlier	No	Yes - Drink MORE whilst out	0.061	0.061	2
Female	18	No	No	No	0.134	0.134	2
Female	21	Yes - arrive earlier	No	No	0.098	0.098	2
Female	23	Yes - arrive earlier	No	No	0.087	0.087	2
Male	23	Yes - arrive earlier	Yes - Drink MORE before coming out	Yes - Drink LESS whilst out	0.065	0.065	2
Female	19	Yes - arrive earlier	No	No	0.133	0.133	2
Female	19	No	Yes - Drink MORE before coming out	No	0.053	0.053	2
Female	18	Yes - arrive earlier	Yes - Drink MORE before coming out	Yes - Drink MORE whilst out	0.051	0.051	2
Female	19	No	No	No	0.039	0.039	2
Female	19	No	No	No	0.039	0.039	2
Female	18	No	No	Yes - Drink MORE whilst out	0.032	0.032	2
Female	18	No	No	No	0.119	0.119	2
Female	35	Yes - arrive earlier	No	No	0.008	0.008	2
Male	35	No	Yes - Drink MORE before coming out	No	0.02	0.02	2
Male	18	No	Yes - Drink MORE before coming out	Yes - Drink MORE whilst out	0.034	0.034	2
Female	18	No	Yes - Drink MORE before coming out	Yes - Drink LESS whilst out	0		1
Male	21	Yes - arrive earlier	Yes - Drink MORE before coming out	Yes - Drink LESS whilst out	0.151	0.151	2
Male	20	No	No	No	0.01	0.01	2
Male	20	No	No	No	0		1
Male	19	No	Yes - Drink MORE before coming out	Yes - Drink MORE whilst out	0.151	0.151	2
Male	22	Yes - arrive earlier	Yes - Drink MORE before coming out	Yes - Drink MORE whilst out	0.075	0.075	2
Female	22	No	No	No	0.034	0.034	2
Female	20	Yes - arrive earlier	No	No	0.025	0.025	2
Male	18	Yes - arrive earlier	No	No	0		1
Male	18	Yes - arrive earlier	No	No	0.047	0.047	2
Male	18	No	No	No	0.032	0.032	2
Male	23	No	No	No	0.06	0.06	2
Female	20	No	No	No	0.034	0.034	2
Female	19	Yes - arrive earlier	Yes - Drink MORE before coming out	Yes - Drink LESS whilst out	0.066	0.066	2
Male	19	Yes - arrive later	Yes - Drink MORE before coming out	No	0		1
Male	19	Yes - arrive earlier	No	No	0		1
Female	22	Yes - arrive earlier	No	No	0.02	0.02	2
Female	22	No	No	No	0		1
Male	20	Yes - arrive earlier	Yes - Drink MORE before coming out	Yes - Drink MORE whilst out	0.043	0.043	2
Male	21	Yes - arrive earlier	Yes - Drink MORE before coming out	Yes - Drink MORE whilst out	0		1
Male	20	No	No	No	0		1
Male	22	No	No	No	0.017	0.017	2
Female	27	No	No	No	0.053	0.053	2
Female	23	No	No	Yes - Drink MORE whilst out	0.044	0.044	2
Male	23	Yes - arrive earlier	Yes - Drink MORE before coming out	Yes - Drink MORE whilst out	0		1
Male	25	No	No	No	0.064	0.064	2
Male	27	No	No	No	0.018	0.018	2
Male	20	No	No	No	0.06	0.06	2
Female	18	Yes - arrive earlier	Yes - Drink MORE before coming out	Yes - Drink MORE whilst out	0.095	0.095	2
Female	18	No	No	No	0.081	0.081	2
Female	38	No	No	No	0.133	0.133	2
Male	16	Yes - arrive later	No	Yes - Drink MORE whilst out	0.026	0.026	2
Male	18	No	No	No	0.038	0.038	2
Male	20	Yes - arrive earlier	No	No	0		1
Female	20	Yes - arrive earlier	Yes - Drink MORE before coming out	Yes - Drink MORE whilst out	0		1
Female	18	No	No	No	0		1
Female	18	No	No	No	0		1
Female	21	No	Yes - Drink MORE before coming out	Yes - Drink MORE whilst out	0.029	0.029	2
Female	18	Yes - arrive earlier	Yes - Drink MORE before coming out	Yes - Drink MORE whilst out	0.085	0.085	2
Male	20	Yes - arrive later	No	No	0.046	0.046	2
Female	18	No	Yes - Drink MORE before coming out	Yes - Drink LESS whilst out	0.009	0.009	2
Female	19	No	No	No	0.03	0.03	2
Female	19	No	No	No	0		1
Male	27	No	Yes - Drink MORE before coming out	Yes - Drink MORE whilst out	0.034	0.034	2
Female	28	No	No	No	0.092	0.092	2
Male	19	No	Yes - Drink MORE before coming out	No	0.077	0.077	2
Male	19	No	No	No	0.042	0.042	2
Female	18	No	Yes - Drink LESS before coming out.	No	0		1
Female	19	No	No	No	0		1
Male	19	Yes - arrive earlier	No	No	0.103	0.103	2
Female	18	Yes - arrive earlier	Yes - Drink MORE before coming out	Yes - Drink MORE whilst out	0		1
Female	18	No	Yes - Drink MORE before coming out	Yes - Drink MORE whilst out	0		1
Male	18	Yes - arrive earlier	Yes - Drink MORE before coming out	Yes - Drink MORE whilst out	0.051	0.051	2
Female	18	No	No	No	0		1
Female	18	No	No	No	0.069	0.069	2
Male	19	No	No	No	0.04	0.04	2
Male	18	Yes - arrive earlier	No	No	0		1
Female	18	No	No	No	0.064	0.064	2
Male	23	Yes - arrive earlier	Yes - Drink MORE before coming out	Yes - Drink MORE whilst out	0.039	0.039	2
Female	18	No	No	No	0.064	0.064	2
Female	19	Yes - arrive earlier	No	Yes - Drink MORE whilst out	0.025	0.025	2
Female	19	Yes - arrive earlier	Yes - Drink MORE before coming out	Yes - Drink MORE whilst out	0.075	0.075	2
Female	18	Yes - arrive earlier	Yes - Drink MORE before coming out	Yes - Drink MORE whilst out	0		1
Male	18	Yes - arrive earlier	Yes - Drink MORE before coming out	No	0		1
Male	29	No	No	No	0.035	0.035	2
Male	30	No	Yes - Drink MORE before coming out	Yes - Drink MORE whilst out	0.008	0.008	2
Female	21	No	No	No	0		1
Male	18	No	No	No	0		1
Male	18	Yes - arrive earlier	Yes - Drink MORE before coming out	Yes - Drink MORE whilst out	0		1
Female	18	Yes - arrive earlier	No	No	0		1
Female	18	Yes - arrive earlier	No	No	0		1
Female	23	Yes - arrive later	No	No	0.064	0.064	2
Male	23	No	No	No	0.182	0.182	2
Female	18	No	No	No	0.031	0.031	2
Female	18	No	No	No	0		1
Female	18	Yes - arrive earlier	Yes - Drink MORE before coming out	Yes - Drink MORE whilst out	0.018	0.018	2
Female	18	Yes - arrive earlier	No	No	0.05	0.05	2
Male	33	No	No	No	0.079	0.079	2
Male	38	Yes - arrive earlier	No	No	0.087	0.087	2
Male	32	Yes - arrive earlier	No	No	0.122	0.122	2
Male	31	No	No	No	0		1
Male	18	No	No	No	0		1
Male	19	No	No	No	0		1
Female	19	No	No	No	0.011	0.011	2
Female	18	No	No	No	0.054	0.054	2
Male	19	Yes - arrive earlier	Yes - Drink MORE before coming out	Yes - Drink MORE whilst out	0.015	0.015	2
Male	24	Yes - arrive earlier	Yes - Drink MORE before coming out	Yes - Drink LESS whilst out	0.015	0.015	2
Female	26	No	No	No	0.073	0.073	2
Male	24	Yes - arrive earlier	Yes - Drink MORE before coming out	Yes - Drink MORE whilst out	0.067	0.067	2
Female	21	No	No	No	0.045	0.045	2
Female	21	Yes - arrive earlier	Yes - Drink MORE before coming out	Yes - Drink MORE whilst out	0.069	0.069	2
Male	19	Yes - arrive earlier	Yes - Drink MORE before coming out	Yes - Drink LESS whilst out	0.155	0.155	2
Male	20	Yes - arrive earlier	Yes - Drink MORE before coming out	Yes - Drink MORE whilst out	0.113	0.113	2
Male	19	Yes - arrive earlier	Yes - Drink MORE before coming out	Yes - Drink MORE whilst out	0.096	0.096	2
Male	18	No	No	No	0		1
Female	18	No	No	No	0		1
Female	22	No	Yes - Drink MORE before coming out	Yes - Drink MORE whilst out	0.055	0.055	2
Female	24	Yes - arrive earlier	Yes - Drink MORE before coming out	Yes - Drink MORE whilst out	0.053	0.053	2
Male	19	No	Yes - Drink MORE before coming out	No	0.012	0.012	2
Male	19	Yes - arrive later	Yes - Drink MORE before coming out	Yes - Drink MORE whilst out	0.05	0.05	2
Male	20	Yes - arrive earlier	Yes - Drink MORE before coming out	No	0.051	0.051	2
Male	19	No	No	No	0		1
Male	29	Yes - arrive earlier	Yes - Drink MORE before coming out	Yes - Drink MORE whilst out	0.175	0.175	2
Female	28	No	No	No	0.132	0.132	2
Male	19	No	No	No	0.125	0.125	2
Female	18	No	No	No	0.074	0.074	2
Female	18	No	No	No	0		1
Female	18	Yes - arrive earlier	Yes - Drink MORE before coming out	Yes - Drink MORE whilst out	0		1
Male	43	No	No	No	0.13	0.13	2
Male	18	Yes - arrive earlier	Yes - Drink MORE before coming out	Yes - Drink MORE whilst out	0.118	0.118	2
Female		Yes - arrive earlier	Yes - Drink MORE before coming out	Yes - Drink MORE whilst out	0.098	0.098	2
Female	20	Yes - arrive earlier	Yes - Drink MORE before coming out	No	0.076	0.076	2
Male	18	No	No	No	0		1
Male	18	Yes - arrive earlier	Yes - Drink MORE before coming out	Yes - Drink MORE whilst out	0		1
Male	33	Yes - arrive earlier	No	Yes - Drink MORE whilst out	0.159	0.159	2
Female	19	No	No	No	0		1
Female	18	No	No	No	0		1
Male	18	No	No	No	0		1
Male		No	Yes - Drink MORE before coming out	Yes - Drink MORE whilst out	0.11	0.11	2
Female	22	Yes - arrive earlier	Yes - Drink MORE before coming out	Yes - Drink MORE whilst out	0.027	0.027	2
Female	21	Yes - arrive earlier	Yes - Drink MORE before coming out	No	0.105	0.105	2
Male	19	No	No	No	0		1
Male	19	Yes - arrive earlier	No	Yes - Drink MORE whilst out	0.046	0.046	2
Male	27	No	No	No	0.029	0.029	2
Male	19	No	No	No	0.042	0.042	2
Male	20	No	Yes - Drink MORE before coming out	No	0.07	0.07	2
Female	22	Yes - arrive earlier	Yes - Drink MORE before coming out	No	0.073	0.073	2
Female	22	No	No	No	0.072	0.072	2
Female	19	Yes - arrive earlier	Yes - Drink MORE before coming out	No	0.011	0.011	2
Female	22	No	No	No	0.094	0.094	2
Male	20	No	No	No	0.047	0.047	2
Male	19	No	No	No	0.065	0.065	2
Male	19	Yes - arrive later	Yes - Drink LESS before coming out.	Yes - Drink MORE whilst out	0.12	0.12	2
Female	27	No	No	No	0		1
Female	29	Yes - arrive earlier	Yes - Drink MORE before coming out	Yes - Drink LESS whilst out	0.032	0.032	2
Female	34	No	No	No	0.038	0.038	2
Female	33	No	Yes - Drink MORE before coming out	No	0.2	0.2	2
Female	36	No	No	No	0.085	0.085	2
Female	36	No	No	No	0.12	0.12	2
Male	18	Yes - arrive later	Yes - Drink MORE before coming out	Yes - Drink LESS whilst out	0.031	0.031	2
Female	18	Yes - arrive earlier	No	No	0		1
Female		No	Yes - Drink LESS before coming out.	Yes - Drink MORE whilst out	0.086	0.086	2
Female	22	No	Yes - Drink MORE before coming out	No	0.1	0.1	2
Female	23	No	No	No	0.074	0.074	2
Male	18	Yes - arrive earlier	Yes - Drink MORE before coming out	Yes - Drink MORE whilst out	0.081	0.081	2
Female	21	No	No	No	0.028	0.028	2
Female	22	No	No	Yes - Drink LESS whilst out	0.059	0.059	2
Female	21	No	No	No	0.066	0.066	2
Male	23	Yes - arrive later	Yes - Drink LESS before coming out.	Yes - Drink LESS whilst out	0		1
Male	24	No	No	No	0.061	0.061	2
Female	20	Yes - arrive earlier	Yes - Drink MORE before coming out	Yes - Drink MORE whilst out	0.015	0.015	2
Male	22	Yes - arrive earlier	Yes - Drink MORE before coming out	Yes - Drink MORE whilst out	0.05	0.05	2
Male	20	Yes - arrive earlier	Yes - Drink MORE before coming out	Yes - Drink MORE whilst out	0.032	0.032	2
Male	26	No	No	No	0.028	0.028	2
Male	24	Yes - arrive earlier	No	Yes - Drink LESS whilst out	0		1
Male	22	Yes - arrive earlier	Yes - Drink MORE before coming out	Yes - Drink LESS whilst out	0.083	0.083	2
Male	23	Yes - arrive earlier	No	No	0.033	0.033	2
Female	20	Yes - arrive earlier	Yes - Drink MORE before coming out	Yes - Drink MORE whilst out	0		1
Male	19	No	No	No	0		1
Female	19	Yes - arrive earlier	Yes - Drink MORE before coming out	Yes - Drink MORE whilst out	0.049	0.049	2
Female	19	Yes - arrive earlier	Yes - Drink MORE before coming out	No	0.097	0.097	2
Female	22	No	No	No	0.203	0.203	2
Male	26	No	Yes - Drink MORE before coming out	Yes - Drink LESS whilst out	0.075	0.075	2
Female	23	Yes - arrive earlier	Yes - Drink MORE before coming out	Yes - Drink MORE whilst out	0.037	0.037	2
Female	22	Yes - arrive earlier	Yes - Drink MORE before coming out	Yes - Drink MORE whilst out	0.116	0.116	2
Female	32	No	No	No	0.07	0.07	2
Female	37	No	No	No	0.093	0.093	2
Male	24	No	Yes - Drink MORE before coming out	No	0.197	0.197	2
Female	19	No	No	No	0.048	0.048	2
Female	19	Yes - arrive earlier	Yes - Drink MORE before coming out	Yes - Drink MORE whilst out	0.063	0.063	2
Female	19	No	No	No	0.056	0.056	2
Female	19	No	No	Yes - Drink LESS whilst out	0.049	0.049	2
Male	28	No	No	No	0.058	0.058	2
Male	25	Yes - arrive earlier	Yes - Drink LESS before coming out.	No	0.044	0.044	2
Female	21	No	No	No	0		1
Female	20	No	Yes - Drink MORE before coming out	No	0.053	0.053	2
Female	39	No	No	No	0.108	0.108	2
Female	19	Yes - arrive earlier	Yes - Drink MORE before coming out	No	0.067	0.067	2
Male	23	No	No	Yes - Drink LESS whilst out	0.07	0.07	2
Female	21	No	Yes - Drink MORE before coming out	No	0.188	0.188	2
Female	19	Yes - arrive earlier	Yes - Drink MORE before coming out	Yes - Drink LESS whilst out	0.026	0.026	2
Female	19	No	Yes - Drink MORE before coming out	No	0.036	0.036	2
Female	24	No	No	No	0.06	0.06	2
Female	21	No	No	No	0.114	0.114	2
Female	19	Yes - arrive earlier	Yes - Drink MORE before coming out	Yes - Drink MORE whilst out	0.148	0.148	2
Female	19	No	Yes - Drink MORE before coming out	No	0		1
Female	21	No	Yes - Drink MORE before coming out	Yes - Drink MORE whilst out	0.01	0.01	2
Female	18	Yes - arrive earlier	Yes - Drink MORE before coming out	Yes - Drink LESS whilst out	0.099	0.099	2
Female	19	Yes - arrive earlier	Yes - Drink MORE before coming out	Yes - Drink MORE whilst out	0.085	0.085	2
Female	21	Yes - arrive earlier	Yes - Drink MORE before coming out	Yes - Drink MORE whilst out	0.034	0.034	2
Female	22	No	No	No	0.108	0.108	2
Female	23	Yes - arrive earlier	Yes - Drink MORE before coming out	No	0.062	0.062	2
Female	20	Yes - arrive later	No	No	0.117	0.117	2
Male	19	No	No	No	0.02	0.02	2
Male	36	Yes - arrive earlier	No	No	0		1
Female	19	No	No	Yes - Drink MORE whilst out	0.062	0.062	2
Female	19	Yes - arrive earlier	No	No	0		1
Female	19	Yes - arrive earlier	No	No	0.06	0.06	2
Male	21	Yes - arrive later	No	No	0.091	0.091	2
Male	25	Yes - arrive earlier	Yes - Drink MORE before coming out	Yes - Drink MORE whilst out	0.027	0.027	2
Male	21	No	No	No	0.048	0.048	2
Male	25	Yes - arrive earlier	Yes - Drink MORE before coming out	Yes - Drink LESS whilst out
Male	18	Yes - arrive later	Yes - Drink LESS before coming out.	Yes - Drink LESS whilst out	0		1
Male	18	Yes - arrive earlier	Yes - Drink MORE before coming out	Yes - Drink MORE whilst out	0		1
Male	20	No	No	No	0.054	0.054	2
Male	22	Yes - arrive earlier	Yes - Drink MORE before coming out	No	0.041	0.041	2
Female	19	No	Yes - Drink MORE before coming out	No	0.024	0.024	2
Female	18	No	Yes - Drink MORE before coming out	No	0.127	0.127	2
Female	18	No	No	No	0.101	0.101	2
Male	19	Yes - arrive earlier	Yes - Drink MORE before coming out	Yes - Drink MORE whilst out	0.046	0.046	2
Male	19	Yes - arrive earlier	Yes - Drink MORE before coming out	Yes - Drink MORE whilst out	0.06	0.06	2
Female	18	No	No	No	0		1
Female	18	No	Yes - Drink MORE before coming out	Yes - Drink MORE whilst out	0.017	0.017	2
Male	19	No	No	No	0.082	0.082	2
Male	18	No	No	No	0.076	0.076	2
Male	19	No	No	No	0.06	0.06	2
Male	19	No	Yes - Drink MORE before coming out	Yes - Drink MORE whilst out	0.088	0.088	2
Male	18	Yes - arrive earlier	Yes - Drink MORE before coming out	Yes - Drink MORE whilst out	0.068	0.068	2
Female	19	No	Yes - Drink MORE before coming out	Yes - Drink MORE whilst out	0.045	0.045	2
Female	18	Yes - arrive earlier	No	Yes - Drink LESS whilst out	0		1
Male	22	Yes - arrive earlier	Yes - Drink MORE before coming out	Yes - Drink MORE whilst out	0.119	0.119	2
Male	22	No	Yes - Drink MORE before coming out	Yes - Drink LESS whilst out	0		1
Male	18	No	No	No	0		1
Male	24	No	Yes - Drink MORE before coming out	Yes - Drink MORE whilst out	0.021	0.021	2
Female	21	Yes - arrive earlier	Yes - Drink MORE before coming out	Yes - Drink MORE whilst out	0		1
Male	18	Yes - arrive earlier	No	No	0.058	0.058	2
Male	18	Yes - arrive later	No	No	0.12	0.12	2
Male	35	Yes - arrive earlier	Yes - Drink MORE before coming out	Yes - Drink MORE whilst out	0.039	0.039	2
Male	18	Yes - arrive earlier	Yes - Drink MORE before coming out	No	0.057	0.057	2
Female	19	Yes - arrive earlier	Yes - Drink MORE before coming out	Yes - Drink MORE whilst out	0.043	0.043	2
Male	20	No	No	No	0.072	0.072	2
Female	19	Yes - arrive earlier	No	No	0.074	0.074	2
Male	19	No	Yes - Drink MORE before coming out	Yes - Drink MORE whilst out	0.008	0.008	2
Male	22	Yes - arrive earlier	No	No	0.08	0.08	2
Male	22	Yes - arrive earlier	No	No	0.112	0.112	2
Female	24	No	No	No	0.063	0.063	2
Female	18	Yes - arrive earlier	Yes - Drink MORE before coming out	Yes - Drink LESS whilst out	0.012	0.012	2
Female	19	Yes - arrive earlier	Yes - Drink MORE before coming out	No	0		1
Male	38	No	No	No	0.116	0.116	2
Female	19	No			0		1
Female	20	No			0.113	0.113	2
Male	20	No			0.081	0.081	2
Male	20	No			0.084	0.084	2
Male	23	Yes - arrive earlier			0.138	0.138	2
Male	21	Yes - arrive earlier			0.108	0.108	2
Male	18	Yes - arrive earlier			0.12	0.12	2
Male	21	No			0.098	0.098	2
Female	21	Yes - arrive later			0.134	0.134	2
Female	21	No			0.115	0.115	2
Male	18	No			0.056	0.056	2
Male	19	No			0.118	0.118	2
Male		Yes - arrive earlier			0.074	0.074	2
Male	18	Yes - arrive earlier			0.063	0.063	2
Female	20	Yes - arrive earlier			0.112	0.112	2
Female	18	Yes - arrive earlier			0.023	0.023	2
Female	20	Yes - arrive earlier			0.1	0.1	2
Female	23	No			0.035	0.035	2
Male	22	No			0.143	0.143	2
Male	18	No			0.013	0.013	2
Male	22	Yes - arrive earlier			0.141	0.141	2
Female	24	Yes - arrive earlier			0.094	0.094	2
Male	22	Yes - arrive earlier			0.149	0.149	2
Female	20	Yes - arrive earlier			0.049	0.049	2
Male	22	No			0		1
Male	20	Yes - arrive earlier			0		1
Female	18	No			0.073	0.073	2
Female	19	No			0.05	0.05	2
Male	19	Yes - arrive earlier			0.024	0.024	2
Female	18	Yes - arrive earlier			0.02	0.02	2
Female	19	Yes - arrive earlier			0.033	0.033	2
Female	18	Yes - arrive earlier			0.08	0.08	2
Female	18	Yes - arrive earlier			0.105	0.105	2
Female	18	No			0.158	0.158	2
Male	18	No			0.118	0.118	2
Female	20	No			0.032	0.032	2
Male	21	No			0.143	0.143	2
Male	18	Yes - arrive earlier			0.06	0.06	2
Female	18	No			0.044	0.044	2
Male	24	No			0.068	0.068	2
Female	23	No			0.02	0.02	2
Male	22	No			0.044	0.044	2
Male	24	No			0.112	0.112	2
Male	24	Yes - arrive earlier			0.016	0.016	2
Female	19	Yes - arrive earlier			0.013	0.013	2
Male	19	Yes - arrive earlier			0.017	0.017	2
Female	20	No			0.163	0.163	2
Male	19	Yes - arrive earlier			0.012	0.012	2
Female	20	No			0.104	0.104	2
Male	19	No			0.176	0.176	2
Male	18	No			0.073	0.073	2
Male	19	Yes - arrive earlier			0.081	0.081	2
Male	18	Yes - arrive earlier			0.082	0.082	2
Male	19	No			0.105	0.105	2
Male	19	No			0.042	0.042	2
Male	20	Yes - arrive earlier			0.047	0.047	2
Female	21	No			0.14	0.14	2
Female	20	No			0.089	0.089	2
Female	20	No			0		1
Male	25	No			0.086	0.086	2
Male	21	Yes - arrive earlier			0		1
Female	19	No			0.067	0.067	2
Male	20	No			0.163	0.163	2
Female	19	Yes - arrive earlier			0.064	0.064	2
Male	19	No			0.079	0.079	2
Male	21	Yes - arrive earlier			0.086	0.086	2
Female	18	No			0.085	0.085	2
Male	18	Yes - arrive earlier			0.285	0.285	2
Male	21	No			0.083	0.083	2
Female	19	Yes - arrive earlier			0.043	0.043	2
Female	25	No			0		1
Female	18	Yes - arrive earlier			0.051	0.051	2
Female	21	No			0.022	0.022	2
Female	18	No			0.109	0.109	2
Female	18	No			0.135	0.135	2
Female	22	No			0		1
Male	18	No			0.052	0.052	2
Male	18	No			0.042	0.042	2
Female	21	Yes - arrive earlier			0		1
Female	19	Yes - arrive earlier			0		1
Female	20	Yes - arrive later			0		1
Female	22	Yes - arrive earlier			0		1
Male	22	Yes - arrive earlier			0		1
Female	24	No			0		1
Female	18	Yes - arrive later			0		1
Female	18	Yes - arrive later			0		1
Female	22	Yes - arrive earlier			0		1
Female	18	Yes - arrive earlier			0.068	0.068	2
Male	19	No			0.059	0.059	2
Female	19	Yes - arrive earlier			0		1
Female	21	Yes - arrive earlier			0		1
Female	18	Yes - arrive earlier			0.077	0.077	2
Female	18	No			0		1
Female	19	Yes - arrive earlier			0.117	0.117	2
Female	19	No			0.116	0.116	2
Female	21	Yes - arrive earlier			0		1
Female	19	Yes - arrive earlier			0.058	0.058	2
Female	19	No			0.058	0.058	2
Female	19	No			0		1
Female	18	No			0		1
Female	22	Yes - arrive earlier			0.024	0.024	2
Male	22	Yes - arrive earlier			0		1
Female	23	No			0.031	0.031	2
Female	23	Yes - arrive earlier			0.01	0.01	2
Female	22	No			0		1
Female	35	No			0.089	0.089	2
Female	24	No			0.143	0.143	2
Female	25	Yes - arrive earlier			0.07	0.07	2
Female	24	No			0.138	0.138	2
Male	22	No			0.134	0.134	2
Female	18	Yes - arrive earlier			0.103	0.103	2
Female	18	Yes - arrive earlier			0.013	0.013	2
Female	18	No			0.025	0.025	2
Female	18	No			0.091	0.091	2
Female	20	No			0.063	0.063	2
Female	20	No			0		1
Female	18	Yes - arrive earlier			0.013	0.013	2
Male	19	Yes - arrive later			0.02	0.02	2
Male	21	Yes - arrive earlier			0.024	0.024	2
Male	20	No			0.022	0.022	2
Female	19	No			0.124	0.124	2
Male	20	No			0.038	0.038	2
Male	19	Yes - arrive earlier			0.105	0.105	2
Male	19	No			0.113	0.113	2
Male	19	No			0		1
Male	21	No			0.092	0.092	2
Female	19	No			0.029	0.029	2
Male	19	No			0.037	0.037	2
Female	19	Yes - arrive earlier			0.025	0.025	2
Male	18	No			0		1
Male	18	No			0		1
Female	18	No			0.113	0.113	2
Female	18	No			0.151	0.151	2
Female	18	Yes - arrive earlier			0.123	0.123	2
Female	18	No			0.152	0.152	2
Female	20	No			0		1
Female	20	No			0.014	0.014	2
Female	20	Yes - arrive earlier			0.04	0.04	2
Male	19	Yes - arrive earlier			0.032	0.032	2
Female	20	Yes - arrive earlier			0		1
Female	21	No			0		1
Male	22	Yes - arrive earlier			0.094	0.094	2
Male	33	Yes - arrive earlier			0.03	0.03	2
Male	20	Yes - arrive earlier			0.162	0.162	2
Male	19	No			0		1
Female	22	Yes - arrive earlier			0		1
Male	22	Yes - arrive earlier			0		1
Male	27	Yes - arrive earlier			0.225	0.225	2
Male	25	No			0.117	0.117	2
Male	25	No			0.086	0.086	2
Male	26	Yes - arrive earlier			0.097	0.097	2
Male	18	Yes - arrive earlier			0		1
Male	22	Yes - arrive earlier			0.081	0.081	2
Male	21	No			0		1
Male	20	Yes - arrive earlier			0.043	0.043	2
Male	23	No			0.06	0.06	2
Female	19	Yes - arrive earlier			0.069	0.069	2
Male	20	Yes - arrive earlier			0.058	0.058	2
Male	18	Yes - arrive earlier			0.041	0.041	2
Male	20	No			0.118	0.118	2
Female	18	Yes - arrive earlier			0.03	0.03	2
Male	22	No			0.016	0.016	2
Female	18	No			0.014	0.014	2
Male	33	Yes - arrive earlier			0		1
Male	18	Yes - arrive earlier			0.087	0.087	2
Male	18	No			0.088	0.088	2
Male	27	Yes - arrive earlier			0.105	0.105	2
Male	28	No			0.13	0.13	2
Male	27	Yes - arrive later			0.191	0.191	2
Male	24	No			0		1
Female	24	No			0		1
Female	22	No			0.021	0.021	2
Female	23	No			0		1
Female	22	No			0		1
Female	21	No			0.125	0.125	2
Female	23	Yes - arrive earlier			0.139	0.139	2
Female	22	Yes - arrive earlier			0		1
Female	22	No			0.018	0.018	2
Female	23	No			0.008	0.008	2
Female	18	No			0.02	0.02	2
Female	18	No			0.028	0.028	2
Male	20	Yes - arrive earlier			0.074	0.074	2
Male	21	No			0.074	0.074	2
Male	21	No			0.034	0.034	2
Male	23	Yes - arrive earlier			0.029	0.029	2
Male	24	No			0.058	0.058	2
Male	19	Yes - arrive earlier			0.077	0.077	2
Female	19	Yes - arrive earlier			0.105	0.105	2
Male	19	Yes - arrive earlier			0.065	0.065	2
Female	33	No			0.029	0.029	2
Female	30	No			0.014	0.014	2
Male	18	Yes - arrive earlier			0.027	0.027	2
Male	20	Yes - arrive later			0.062	0.062	2
Male	18	Yes - arrive later			0.023	0.023	2
Female	23	No			0		1
Female	22	No			0.025	0.025	2
Female	21	Yes - arrive earlier			0.109	0.109	2
Female	20	No			0		1
Male	20	No			0.014	0.014	2
Female	18	Yes - arrive earlier			0		1
Male	20	Yes - arrive earlier			0.057	0.057	2
Male	18	No			0.011	0.011	2
Female	21	No			0.03	0.03	2
Male	19	Yes - arrive earlier			0.103	0.103	2
Female	23	Yes - arrive earlier			0.022	0.022	2
Male	21	No			0.174	0.174	2
Male	21	Yes - arrive earlier			0		1
Female	21	Yes - arrive earlier			0.014	0.014	2
Female	26	No			0.091	0.091	2
Female	19	Yes - arrive earlier			0.111	0.111	2
Male	26	Yes - arrive earlier			0.103	0.103	2
Female	22	No			0.094	0.094	2
Female	20	Yes - arrive later			0.033	0.033	2
Female	19	Yes - arrive later			0.099	0.099	2
Female	19	Yes - arrive earlier			0.093	0.093	2
Male	19	No			0.049	0.049	2
Male	20	Yes - arrive earlier			0.082	0.082	2
Male	18	No			0.083	0.083	2
Male	25	Yes - arrive later			0.212	0.212	2
Female	18	No			0.137	0.137	2
Female	18	No			0.116	0.116	2
Female	20	Yes - arrive earlier			0.14	0.14	2
Female	23	No			0.118	0.118	2
Male	19	No			0.067	0.067	2
Male	19	Yes - arrive earlier			0.02	0.02	2
Male	20	Yes - arrive earlier			0.105	0.105	2
Female	19	No			0.089	0.089	2
Female	20	No			0.138	0.138	2
Male	22	Yes - arrive earlier			0.05	0.05	2
Male	23	Yes - arrive earlier			0.06	0.06	2
Male	22	Yes - arrive earlier			0.132	0.132	2
Male	24	Yes - arrive earlier			0.073	0.073	2
Male	27	No			0		1
Female	23	No			0		1
Female	26	No			0		1
Female	19	No			0		1
Female	19	No			0		1
Male	23	Yes - arrive earlier			0		1
Female	20	No			0		1
Female	23	No			0		1
Female	23	No			0		1
Female	32	No			0.022	0.022	2
Female	38	No			0.02	0.02	2
Female	27	Yes - arrive earlier			0.083	0.083	2
Female	18	Yes - arrive earlier			0.014	0.014	2
Female	18	No			0.074	0.074	2
Male	19	Yes - arrive earlier			0.015	0.015	2
Male	20	Yes - arrive earlier			0.08	0.08	2
Male	20	No			0.175	0.175	2
Male	21	No			0		1
Male	25	No			0.05	0.05	2
Male	22	Yes - arrive earlier			0.089	0.089	2
Male	24	Yes - arrive earlier			0.045	0.045	2
Male	24	Yes - arrive earlier			0.088	0.088	2
Male	24	Yes - arrive earlier			0.087	0.087	2
Female	18	Yes - arrive earlier			0.185	0.185	2
Female	18	No			0.122	0.122	2
Female	42	Yes - arrive earlier			0.063	0.063	2
Female	26	No			0		1
Male	25	Yes - arrive earlier			0.139	0.139	2
Female	25	No			0.072	0.072	2
Female	20	Yes - arrive earlier			0.141	0.141	2
Female	21	Yes - arrive earlier			0.04	0.04	2
Female	19	No			0		1
Female	19	Yes - arrive earlier			0		1
Male	18	Yes - arrive earlier			0.123	0.123	2
Male	21	No			0.102	0.102	2
Female	19	Yes - arrive earlier			0		1
Female	18	Yes - arrive earlier			0		1
Male	45	No			0		1
Male	44	No			0		1
Female	20	Yes - arrive earlier			0		1
Female	20	Yes - arrive earlier			0.036	0.036	2
Female	21	Yes - arrive earlier			0.037	0.037	2
Male	34	No			0.06	0.06	2
Male	19	Yes - arrive earlier			0		1
Male	19	No			0.011	0.011	2
Male	19	Yes - arrive earlier			0		1
Female	19	Yes - arrive earlier			0		1
Female	35	No			0.105	0.105	2
Female	18	Yes - arrive earlier			0		1
Female	18	Yes - arrive earlier			0.015	0.015	2
Female	18	Yes - arrive earlier			0		1
Female	18	Yes - arrive earlier			0		1
Female	22	Yes - arrive earlier			0.015	0.015	2
Male	22	Yes - arrive earlier			0.077	0.077	2
Female	19	No			0.027	0.027	2
Female	18	Yes - arrive earlier			0.1	0.1	2
Female	23	Yes - arrive earlier			0.042	0.042	2
Female	18	Yes - arrive earlier			0.147	0.147	2
Female	18	Yes - arrive earlier			0.12	0.12	2
Male	19	Yes - arrive earlier			0		1
Male	19	Yes - arrive earlier			0.077	0.077	2
Female	18	Yes - arrive earlier			0		1
Female	18	No			0.033	0.033	2
Female	18	No			0.043	0.043	2
Female	23	No			0.014	0.014	2
Female	23	Yes - arrive earlier			0.09	0.09	2
Female	20	No			0.012	0.012	2
Male	18	Yes - arrive earlier			0.019	0.019	2
Male	29	Yes - arrive earlier			0.127	0.127	2
Male	24	No			0.131	0.131	2
Male	19	No			0.024	0.024	2
Male	18	Yes - arrive earlier			0		1
Female	18	Yes - arrive earlier			0.012	0.012	2
Male	18	No			0		1
Female	18	No			0		1
Female	22	Yes - arrive earlier			0.027	0.027	2
Female	21	No			0.058	0.058	2
Male	21	Yes - arrive earlier			0.012	0.012	2
Female	21	No			0.1	0.1	2
Male	21	No			0		1
Female	19	No			0.054	0.054	2
Female	19	Yes - arrive earlier			0		1
Male	19	No			0		1
Female	21	Yes - arrive earlier			0		1
Female	19	No			0		1
Male	26	Yes - arrive earlier			0.117	0.117	2
Female	18	Yes - arrive earlier			0.038	0.038	2
Female	23	Yes - arrive earlier			0.15	0.15	2
Male	24	Yes - arrive later			0.07	0.07	2
Female	25	Yes - arrive earlier			0.159	0.159	2
Male	20	No			0		1
Female	23	Yes - arrive earlier			0.1	0.1	2
Female	19	No			0.07	0.07	2
Female	18	No			0		1
Female	18	Yes - arrive earlier			0		1
Female	19	Yes - arrive earlier			0		1
Female	21	Yes - arrive earlier			0		1
Male	29	Yes - arrive earlier			0.099	0.099	2
Male	18	Yes - arrive earlier			0.039	0.039	2
Female	18	Yes - arrive earlier			0.087	0.087	2
Female	18	Yes - arrive earlier			0		1
Female	18	Yes - arrive earlier			0		1
Male	26	Yes - arrive earlier			0.038	0.038	2
Male	27	Yes - arrive earlier			0.171	0.171	2
Male	27	Yes - arrive earlier			0.169	0.169	2
Male	26	No			0.11	0.11	2
Male	18	Yes - arrive earlier			0		1
Female	19	No			0.059	0.059	2
Female	22	No			0		1
Female	19	Yes - arrive earlier			0.046	0.046	2
Female	21	Yes - arrive earlier			0.034	0.034	2
Male	22	Yes - arrive earlier			0.026	0.026	2
Female	21	No			0.043	0.043	2
Female	19	No			0.042	0.042	2
Male	18	Yes - arrive earlier			0		1
Female	20	No			0.027	0.027	2
Female	20	Yes - arrive earlier			0.013	0.013	2
Female	20	Yes - arrive earlier			0		1
Female	19	Yes - arrive earlier			0		1
Male	19	Yes - arrive earlier			0		1
Male	22	Yes - arrive earlier			0.022	0.022	2
Female	20	Yes - arrive earlier			0.115	0.115	2
Male	18	Yes - arrive earlier			0.085	0.085	2
Male	18	Yes - arrive earlier			0.124	0.124	2
Male	21	No			0.014	0.014	2
Male	20	Yes - arrive earlier			0.072	0.072	2
Female	20	No			0		1
Female	21	No			0		1
Male	27	No			0		1
Male	22	Yes - arrive earlier			0		1
Female	22	Yes - arrive earlier			0.089	0.089	2
Female	22	Yes - arrive earlier			0.089	0.089	2
Female	21	No			0.067	0.067	2
Male	21	Yes - arrive later			0.065	0.065	2
Female	19	No			0.015	0.015	2
Female	20	No			0		1
Female	19	No			0.015	0.015	2
Female	20	No			0.058	0.058	2
Male	29	No			0.089	0.089	2
Female	22	No			0.045	0.045	2
Male	18	Yes - arrive earlier			0.083	0.083	2
Female	22	Yes - arrive earlier			0.083	0.083	2
Female	20	Yes - arrive earlier			0.154	0.154	2
Female	24	No			0.03	0.03	2
Male	18	Yes - arrive earlier			0.016	0.016	2
Male	18	Yes - arrive earlier			0.055	0.055	2
Male	19	Yes - arrive earlier			0.073	0.073	2
Male	19	No			0.08	0.08	2
Male	20	Yes - arrive earlier			0		1
Male	21	No			0		1
Female	19	Yes - arrive earlier			0.09	0.09	2
Female	18	Yes - arrive earlier			0.058	0.058	2
Female	20	Yes - arrive earlier			0.033	0.033	2
Male	20	Yes - arrive earlier			0		1
Male	20	No			0.111	0.111	2
Female	18	Yes - arrive earlier			0		1
Female	18	Yes - arrive earlier			0		1
Male	20	Yes - arrive earlier			0.079	0.079	2
Female	18	Yes - arrive earlier			0.017	0.017	2
Male	20	Yes - arrive earlier			0.056	0.056	2
Male	19	No			0		1
Male	21	No			0		1
Male	23	Yes - arrive earlier			0.122	0.122	2
Male	25	No			0.033	0.033	2
Male	19	No			0		1
Female	20	Yes - arrive earlier			0		1
Female	20	No			0.035	0.035	2
Female	22	No			0.135	0.135	2
Male	22	Yes - arrive earlier			0.065	0.065	2
Female	19	No			0.079	0.079	2
Female	25	Yes - arrive earlier			0.116	0.116	2
Female	20	Yes - arrive earlier			0.087	0.087	2
Female	21	Yes - arrive earlier			0.049	0.049	2
Male	19	Yes - arrive earlier			0.015	0.015	2
Male	19	No			0		1
Female	19	No			0.026	0.026	2
Female	18	No			0.07	0.07	2
Male	18	Yes - arrive earlier			0.076	0.076	2
Male	39	Yes - arrive earlier			0.068	0.068	2
Male	23	Yes - arrive earlier			0.012	0.012	2
Male	27	No			0.023	0.023	2
Male	28	Yes - arrive earlier			0.04	0.04	2
Male	22	No			0.022	0.022	2
Male	24	No			0.066	0.066	2
Female	24	Yes - arrive earlier			0.056	0.056	2
Female	25	No			0.091	0.091	2
Male	19	Yes - arrive earlier			0.11	0.11	2
Female	19	No			0.066	0.066	2
Male	20	Yes - arrive earlier			0		1
Male	18	Yes - arrive earlier			0.044	0.044	2
Female	30	No			0.029	0.029	2
Male	27	No			0.025	0.025	2
Female	22	No			0.013	0.013	2
Male	20	Yes - arrive earlier			0		1
Female	19	Yes - arrive earlier			0.038	0.038	2
Male	22	Yes - arrive earlier			0.135	0.135	2
Male	19	Yes - arrive earlier			0		1
Male	21	Yes - arrive earlier			0.01	0.01	2
Female	18	Yes - arrive earlier			0		1
Male	18	Yes - arrive later			0.153	0.153	2
Male	22	No			0.127	0.127	2
Male	24	No			0.053	0.053	2
Female	18	Yes - arrive earlier			0		1
Female	18	Yes - arrive earlier			0.033	0.033	2
Male	18	No			0		1
Female	20	Yes - arrive earlier			0		1
Male	20	No			0.078	0.078	2
Male	20	Yes - arrive earlier			0.029	0.029	2
Male	21	Yes - arrive earlier			0		1
Female	18	Yes - arrive earlier			0		1
Female	18	Yes - arrive earlier			0		1
