# Supplementary material for: A big night out getting bigger: Alcohol consumption, arrests and crowd numbers, before and after legislative change
Source: PLoS One. 2019 Jun 20;14(6):e0218161. doi: 10.1371/journal.pone.0218161 (PMC6586392; doi:10.1371/journal.pone.0218161)
Supplement: S1 Data — (ZIP) [file pone.0218161.s001.zip › Study 2 - Entry Data.xlsx]

## Sheet: Study 2 - Entry Data
2016-04-03 03:45:22 +1000	2016-04-03 03:45:18 +1000	03:45:00	2016-04-03	Sun	2016-04-01	2016	4	3.75	27.75	158	dev	-27.4711	153.023	2016	Casino	Outside Club / Pub / Casino			Male	18	7pm	0	0	No	Not at all	0
2016-04-03 00:07:04 +1000	2016-04-03 03:11:07 +1000	00:07:00	2016-04-03	Sun	2016-04-01	2016	4	0.116667	24.1167	93	dev	0	0	2016	Casino	Outside Club / Pub / Casino			Male	22	10pm	3	0	No	Somewhat	0.034	0.034
2016-04-02 23:55:34 +1000	2016-04-02 23:55:30 +1000	23:55:00	2016-04-02	Sat	2016-04-01	2016	4	23.9167	23.9167	157	dev	-27.4709	153.023	2016	Casino	Outside Club / Pub / Casino			Male	49	11pm or after	0	0	No	Not at all	0
2016-04-02 23:53:49 +1000	2016-04-02 23:57:01 +1000	23:53:00	2016-04-02	Sat	2016-04-01	2016	4	23.8833	23.8833	89	dev	0	0	2016	Casino	Outside Club / Pub / Casino			Male	28	3pm or before	16	0	No	A Little	0.046	0.046
2016-04-02 23:32:04 +1000	2016-04-02 23:32:00 +1000	23:32:00	2016-04-02	Sat	2016-04-01	2016	4	23.5333	23.5333	169	dev	-27.4709	153.023	2016	Casino	Outside Club / Pub / Casino			Male	31	9pm	0	0	No	Not at all	0
2016-04-02 23:26:36 +1000	2016-04-02 23:26:32 +1000	23:26:00	2016-04-02	Sat	2016-04-01	2016	4	23.4333	23.4333	94	dev	-27.4709	153.023	2016	Casino	Outside Club / Pub / Casino			Female	18	9pm	0	0	No	Not at all	0
2016-04-02 23:24:31 +1000	2016-04-02 23:57:05 +1000	23:24:00	2016-04-02	Sat	2016-04-01	2016	4	23.4	23.4	103	dev	0	0	2016	Casino	Outside Club / Pub / Casino			Female	18	8pm	1	0	No	Not at all	0
2016-04-02 23:23:26 +1000	2016-04-02 23:23:23 +1000	23:23:00	2016-04-02	Sat	2016-04-01	2016	4	23.3833	23.3833	294	dev	-27.4709	153.023	2016	Casino	Outside Club / Pub / Casino			Male	18	8pm	1	0	No	Not at all	0
2016-04-02 23:22:48 +1000	2016-04-02 23:57:05 +1000	23:22:00	2016-04-02	Sat	2016-04-01	2016	4	23.3667	23.3667	92	dev	0	0	2016	Casino	Outside Club / Pub / Casino			Female	18	7pm	2	0	No	Not at all	0.017	0.017
2016-04-02 22:51:06 +1000	2016-04-02 22:51:02 +1000	22:51:00	2016-04-02	Sat	2016-04-01	2016	4	22.85	22.85	390	dev	-27.4709	153.023	2016	Casino	Outside Club / Pub / Casino			Female	32	10pm	0	0	No	Not at all	0
2016-04-02 22:34:36 +1000	2016-04-02 22:34:33 +1000	22:34:00	2016-04-02	Sat	2016-04-01	2016	4	22.5667	22.5667	296	dev	-27.4709	153.023	2016	Casino	Outside Club / Pub / Casino			Male	19	9pm	0	0	No	A Little	0
2016-04-02 22:34:21 +1000	2016-04-02 23:57:06 +1000	22:34:00	2016-04-02	Sat	2016-04-01	2016	4	22.5667	22.5667	50	dev	0	0	2016	Casino	Outside Club / Pub / Casino			Male	20	10pm	0	0	No	Not at all	0
2016-04-02 22:33:31 +1000	2016-04-02 23:56:58 +1000	22:33:00	2016-04-02	Sat	2016-04-01	2016	4	22.55	22.55	437	dev	0	0	2016	Casino	Outside Club / Pub / Casino			Male	19	10pm	0	0	No	Not at all	0
2016-04-02 21:58:37 +1000	2016-04-02 21:58:33 +1000	21:58:00	2016-04-02	Sat	2016-04-01	2016	4	21.9667	21.9667	171	dev	-27.4709	153.023	2016	Casino	Outside Club / Pub / Casino			Female	41	9pm	0	0	No	Not at all	0
2016-04-02 21:57:06 +1000	2016-04-02 23:57:07 +1000	21:57:00	2016-04-02	Sat	2016-04-01	2016	4	21.95	21.95	118	dev	0	0	2016	Casino	Outside Club / Pub / Casino			Female	40	9pm	0	0	No	Not at all	0
2016-04-02 21:41:32 +1000	2016-04-02 21:41:28 +1000	21:41:00	2016-04-02	Sat	2016-04-01	2016	4	21.6833	21.6833	135	dev	-27.4713	153.023	2016	Casino	Outside Club / Pub / Casino			Male	18	8pm	6	0	No	A Little	0.05	0.05
2016-04-02 21:41:03 +1000	2016-04-02 23:57:03 +1000	21:41:00	2016-04-02	Sat	2016-04-01	2016	4	21.6833	21.6833	103	dev	0	0	2016	Casino	Outside Club / Pub / Casino			Female	18	8pm	5	0	No	A Little	0.103	0.103
2016-04-02 21:39:20 +1000	2016-04-02 23:56:57 +1000	21:39:00	2016-04-02	Sat	2016-04-01	2016	4	21.65	21.65	54	dev	0	0	2016	Casino	Outside Club / Pub / Casino			Male	18	9pm	6	0	No	Not at all	0
2016-04-02 21:39:17 +1000	2016-04-02 21:39:13 +1000	21:39:00	2016-04-02	Sat	2016-04-01	2016	4	21.65	21.65	104	dev	-27.4713	153.023	2016	Casino	Outside Club / Pub / Casino			Male	18	8pm	5	0	No	A Little	0.043	0.043
2016-04-02 21:38:26 +1000	2016-04-02 23:57:08 +1000	21:38:00	2016-04-02	Sat	2016-04-01	2016	4	21.6333	21.6333	86	dev	0	0	2016	Casino	Outside Club / Pub / Casino			Male	19	9pm	5	0	No	Not at all	0
2016-04-02 21:37:33 +1000	2016-04-02 21:37:30 +1000	21:37:00	2016-04-02	Sat	2016-04-01	2016	4	21.6167	21.6167	1032	dev	-27.4713	153.023	2016	Casino	Outside Club / Pub / Casino			Male	19	8pm	6	0	No	Not at all	0.034	0.034
2016-04-02 21:37:00 +1000	2016-04-02 23:57:00 +1000	21:37:00	2016-04-02	Sat	2016-04-01	2016	4	21.6167	21.6167	999	dev	0	0	2016	Casino	Outside Club / Pub / Casino			Male	21	9pm	6	0	No	Not at all	0.034	0.034
2016-04-02 21:20:21 +1000	2016-04-02 23:56:59 +1000	21:20:00	2016-04-02	Sat	2016-04-01	2016	4	21.3333	21.3333	272	dev	0	0	2016	Casino	Outside Club / Pub / Casino			Male	19	7pm	0	0	No	Not at all	0
2016-04-02 21:11:25 +1000	2016-04-02 21:11:22 +1000	21:11:00	2016-04-02	Sat	2016-04-01	2016	4	21.1833	21.1833	379	dev	-27.4709	153.023	2016	Casino	Outside Club / Pub / Casino			Male	20	7pm	1	0	No	Not at all	0
2016-04-02 20:58:17 +1000	2016-04-02 23:57:06 +1000	20:58:00	2016-04-02	Sat	2016-04-01	2016	4	20.9667	20.9667	245	dev	0	0	2016	Casino	Outside Club / Pub / Casino			Male	56	6pm	0	0	No	Not at all	0
2016-04-02 20:54:30 +1000	2016-04-02 20:54:27 +1000	20:54:00	2016-04-02	Sat	2016-04-01	2016	4	20.9	20.9	130	dev	-27.4709	153.023	2016	Casino	Outside Club / Pub / Casino			Male	28	6pm	0	0	No	Not at all	0
2016-04-02 20:54:12 +1000	2016-04-02 23:56:59 +1000	20:54:00	2016-04-02	Sat	2016-04-01	2016	4	20.9	20.9	107	dev	0	0	2016	Casino	Outside Club / Pub / Casino			Male	34	7pm	2	0	No	Not at all	0
2016-04-02 20:52:25 +1000	2016-04-02 23:56:54 +1000	20:52:00	2016-04-02	Sat	2016-04-01	2016	4	20.8667	20.8667	221	dev	0	0	2016	Casino	Outside Club / Pub / Casino			Female	27	6pm	2	0	No	A Little	0.019	0.019
2016-04-02 20:52:20 +1000	2016-04-02 20:52:16 +1000	20:52:00	2016-04-02	Sat	2016-04-01	2016	4	20.8667	20.8667	212	dev	-27.4709	153.023	2016	Casino	Outside Club / Pub / Casino			Female	29	6pm	4	0	No	A Little	0.075	0.075
2016-04-03 00:51:31 +1000	2016-04-03 05:58:14 +1000	00:51:00	2016-04-03	Sun	2016-04-01	2016	4	0.85	24.85	100	dev	0	0	2016	Valley	Outside Club / Pub / Casino			Female	19	10pm	8	0	No	Somewhat	0.102	0.102
2016-04-03 00:38:24 +1000	2016-04-03 05:58:13 +1000	00:38:00	2016-04-03	Sun	2016-04-01	2016	4	0.633333	24.6333	594	dev	0	0	2016	Valley	Outside Club / Pub / Casino			Male	18	7pm	10	0	Yes	Very	0.119	0.119
2016-04-03 00:31:40 +1000	2016-04-03 00:31:42 +1000	00:31:00	2016-04-03	Sun	2016-04-01	2016	4	0.516667	24.5167	390	dev	-27.4596	153.035	2016	Valley	Outside Club / Pub / Casino			Male	18	5pm	10	0	No	Somewhat	0.08	0.08
2016-04-03 00:28:29 +1000	2016-04-03 05:58:13 +1000	00:28:00	2016-04-03	Sun	2016-04-01	2016	4	0.466667	24.4667	288	dev	0	0	2016	Valley	Outside Club / Pub / Casino			Female	18	11pm or after	3	0	No	Not at all	0.035	0.035
2016-04-03 00:25:10 +1000	2016-04-03 00:25:12 +1000	00:25:00	2016-04-03	Sun	2016-04-01	2016	4	0.416667	24.4167	123	dev	-27.4596	153.035	2016	Valley	Outside Club / Pub / Casino			Male	20	8pm	10	0	No	Very	0.057	0.057
2016-04-03 00:23:47 +1000	2016-04-03 00:23:48 +1000	00:23:00	2016-04-03	Sun	2016-04-01	2016	4	0.383333	24.3833	93	dev	-27.4702	153.028	2016	Charlo	Outside Club / Pub / Casino			Male	21	6pm	15	0	No	Somewhat	0.117	0.117
2016-04-03 00:23:40 +1000	2016-04-03 05:58:12 +1000	00:23:00	2016-04-03	Sun	2016-04-01	2016	4	0.383333	24.3833	241	dev	0	0	2016	Valley	Outside Club / Pub / Casino			Female	27	7pm	8	0	No	Somewhat	0.102	0.102
2016-04-03 00:23:07 +1000	2016-04-03 00:23:09 +1000	00:23:00	2016-04-03	Sun	2016-04-01	2016	4	0.383333	24.3833	176	dev	-27.4596	153.035	2016	Valley	Outside Club / Pub / Casino			Female	18	11pm or after	3	0	No	Not at all	0.017	0.017
2016-04-03 00:23:07 +1000	2016-04-03 00:23:09 +1000	00:23:00	2016-04-03	Sun	2016-04-01	2016	4	0.383333	24.3833	103	dev	-27.4697	153.029	2016	Charlo	Outside Club / Pub / Casino			Male	20	7pm	9	0	No	A Little	0.153	0.153
2016-04-03 00:22:13 +1000	2016-04-03 00:22:15 +1000	00:22:00	2016-04-03	Sun	2016-04-01	2016	4	0.366667	24.3667	221	dev	-27.4702	153.028	2016	Charlo	Outside Club / Pub / Casino			Male	20	6pm	15	0	No	Somewhat	0.135	0.135
2016-04-03 00:20:11 +1000	2016-04-03 00:20:13 +1000	00:20:00	2016-04-03	Sun	2016-04-01	2016	4	0.333333	24.3333	252	dev	-27.4596	153.035	2016	Valley	Outside Club / Pub / Casino			Male	21	8pm	8	0	Yes	Somewhat	0.082	0.082
2016-04-03 00:19:38 +1000	2016-04-03 05:58:11 +1000	00:19:00	2016-04-03	Sun	2016-04-01	2016	4	0.316667	24.3167	855	dev	0	0	2016	Valley	Outside Club / Pub / Casino			Female	26	7pm	7	0	No	Somewhat	0.06	0.06
2016-04-03 00:15:59 +1000	2016-04-03 00:16:01 +1000	00:15:00	2016-04-03	Sun	2016-04-01	2016	4	0.25	24.25	178	dev	-27.4596	153.035	2016	Valley	Outside Club / Pub / Casino			Male	20	9pm	12	0	No	Somewhat	0.103	0.103
2016-04-03 00:13:01 +1000	2016-04-03 00:13:02 +1000	00:13:00	2016-04-03	Sun	2016-04-01	2016	4	0.216667	24.2167	132	dev	-27.4596	153.035	2016	Valley	Outside Club / Pub / Casino			Male	19	9pm	9	0	No	Not at all	0.018	0.018
2016-04-03 00:10:49 +1000	2016-04-03 00:10:51 +1000	00:10:00	2016-04-03	Sun	2016-04-01	2016	4	0.166667	24.1667	809	dev	-27.4596	153.035	2016	Valley	Outside Club / Pub / Casino			Male	26	9pm	4	0	No	Somewhat	0.112	0.112
2016-04-03 00:09:59 +1000	2016-04-03 00:10:01 +1000	00:09:00	2016-04-03	Sun	2016-04-01	2016	4	0.15	24.15	143	dev	-27.4697	153.029	2016	Charlo	Outside Club / Pub / Casino			Male	34	8pm	0	0	No	Not at all	0
2016-04-03 00:08:49 +1000	2016-04-03 00:08:51 +1000	00:08:00	2016-04-03	Sun	2016-04-01	2016	4	0.133333	24.1333	69	dev	-27.4702	153.028	2016	Charlo	Outside Club / Pub / Casino			Male	23	10pm	0	0	No	Not at all	0
2016-04-03 00:05:22 +1000	2016-04-03 05:58:11 +1000	00:05:00	2016-04-03	Sun	2016-04-01	2016	4	0.0833333	24.0833	413	dev	0	0	2016	Valley	Outside Club / Pub / Casino			Female	21	3pm or before	10	0	No	A Little	0.171	0.171
2016-04-02 23:59:31 +1000	2016-04-02 23:59:33 +1000	23:59:00	2016-04-02	Sat	2016-04-01	2016	4	23.9833	23.9833	1326	dev	-27.4697	153.029	2016	Charlo	Outside Club / Pub / Casino			Female	29	8pm	4	0	No	Somewhat	0.079	0.079
2016-04-02 23:58:54 +1000	2016-04-02 23:58:56 +1000	23:58:00	2016-04-02	Sat	2016-04-01	2016	4	23.9667	23.9667	1214	dev	-27.4702	153.028	2016	Charlo	Outside Club / Pub / Casino			Female	27	8pm	4	0	No	Somewhat	0.08	0.08
2016-04-02 23:58:28 +1000	2016-04-03 05:58:10 +1000	23:58:00	2016-04-02	Sat	2016-04-01	2016	4	23.9667	23.9667	108	dev	0	0	2016	Valley	Outside Club / Pub / Casino			Female	19	10pm	6	0	No	Not at all	0.05	0.05
2016-04-02 23:57:20 +1000	2016-04-02 23:57:22 +1000	23:57:00	2016-04-02	Sat	2016-04-01	2016	4	23.95	23.95	459	dev	-27.4596	153.035	2016	Valley	Outside Club / Pub / Casino			Female	22	3pm or before	10	0	No	Somewhat	0.124	0.124
2016-04-02 23:56:39 +1000	2016-04-03 05:58:09 +1000	23:56:00	2016-04-02	Sat	2016-04-01	2016	4	23.9333	23.9333	175	dev	0	0	2016	Valley	Outside Club / Pub / Casino			Female	18	9pm	5	0	No	Somewhat	0.091	0.091
2016-04-02 23:53:44 +1000	2016-04-03 05:58:09 +1000	23:53:00	2016-04-02	Sat	2016-04-01	2016	4	23.8833	23.8833	237	dev	0	0	2016	Valley	Outside Club / Pub / Casino			Male	28	11pm or after	13	0	No	Very	0.204	0.204
2016-04-02 23:49:47 +1000	2016-04-03 05:58:08 +1000	23:49:00	2016-04-02	Sat	2016-04-01	2016	4	23.8167	23.8167	152	dev	0	0	2016	Valley	Outside Club / Pub / Casino			Male	20	8pm	5	0	No	Somewhat	0.076	0.076
2016-04-02 23:49:40 +1000	2016-04-02 23:49:42 +1000	23:49:00	2016-04-02	Sat	2016-04-01	2016	4	23.8167	23.8167	248	dev	-27.4596	153.035	2016	Valley	Outside Club / Pub / Casino			Male	20	3pm or before	8	0	No	Very	0.073	0.073
2016-04-02 23:47:14 +1000	2016-04-03 05:58:07 +1000	23:47:00	2016-04-02	Sat	2016-04-01	2016	4	23.7833	23.7833	187	dev	0	0	2016	Valley	Outside Club / Pub / Casino			Male	28	8pm	6	0	No	Not at all	0
2016-04-02 23:45:35 +1000	2016-04-03 06:01:40 +1000	23:45:00	2016-04-02	Sat	2016-04-01	2016	4	23.75	23.75	2339	dev	-27.4642	153.012	2016	Caxton	Outside Club / Pub / Casino			Female	31	7pm	5	0	No	A Little
2016-04-02 23:45:32 +1000	2016-04-02 23:45:34 +1000	23:45:00	2016-04-02	Sat	2016-04-01	2016	4	23.75	23.75	79	dev	-27.4596	153.035	2016	Valley	Outside Club / Pub / Casino			Female	18	5pm	3	0	Yes	Somewhat	0.067	0.067
2016-04-02 23:44:13 +1000	2016-04-02 23:44:14 +1000	23:44:00	2016-04-02	Sat	2016-04-01	2016	4	23.7333	23.7333	221	dev	-27.4596	153.035	2016	Valley	Outside Club / Pub / Casino			Male	18	10pm	4	0	No	Not at all	0.024	0.024
2016-04-02 23:44:06 +1000	2016-04-03 05:58:07 +1000	23:44:00	2016-04-02	Sat	2016-04-01	2016	4	23.7333	23.7333	194	dev	0	0	2016	Valley	Outside Club / Pub / Casino			Female	21	8pm	10	0	Yes	A Little	0.063	0.063
2016-04-02 23:40:51 +1000	2016-04-03 05:58:06 +1000	23:40:00	2016-04-02	Sat	2016-04-01	2016	4	23.6667	23.6667	323	dev	0	0	2016	Valley	Outside Club / Pub / Casino			Male	18	9pm	10	0	No	Somewhat	0.058	0.058
2016-04-02 23:40:32 +1000	2016-04-02 23:40:33 +1000	23:40:00	2016-04-02	Sat	2016-04-01	2016	4	23.6667	23.6667	257	dev	-27.4596	153.035	2016	Valley	Outside Club / Pub / Casino			Male	21	4pm	10	0	No	Somewhat	0.106	0.106
2016-04-02 23:36:15 +1000	2016-04-02 23:36:16 +1000	23:36:00	2016-04-02	Sat	2016-04-01	2016	4	23.6	23.6	156	dev	-27.4596	153.035	2016	Valley	Outside Club / Pub / Casino			Male	23	9pm	3	0	No	Somewhat	0.142	0.142
2016-04-02 23:35:28 +1000	2016-04-03 05:58:05 +1000	23:35:00	2016-04-02	Sat	2016-04-01	2016	4	23.5833	23.5833	286	dev	0	0	2016	Valley	Outside Club / Pub / Casino			Male	26	5pm	0	0	No	Not at all	0
2016-04-02 23:33:39 +1000	2016-04-02 23:33:40 +1000	23:33:00	2016-04-02	Sat	2016-04-01	2016	4	23.55	23.55	67	dev	-27.4596	153.035	2016	Valley	Outside Club / Pub / Casino			Male	18	7pm	10	0	No	A Little	0.105	0.105
2016-04-02 23:32:32 +1000	2016-04-02 23:32:34 +1000	23:32:00	2016-04-02	Sat	2016-04-01	2016	4	23.5333	23.5333	233	dev	-27.4596	153.035	2016	Valley	Outside Club / Pub / Casino			Male	18	7pm	10	0	No	A Little	0.061	0.061
2016-04-02 23:30:42 +1000	2016-04-03 05:58:02 +1000	23:30:00	2016-04-02	Sat	2016-04-01	2016	4	23.5	23.5	225	dev	0	0	2016	Valley	Outside Club / Pub / Casino			Female	20	6pm	4	0	No	Somewhat	0.078	0.078
2016-04-02 23:28:39 +1000	2016-04-02 23:28:41 +1000	23:28:00	2016-04-02	Sat	2016-04-01	2016	4	23.4667	23.4667	223	dev	-27.4596	153.035	2016	Valley	Outside Club / Pub / Casino			Male	26	9pm	0	0	No	Not at all	0
2016-04-02 23:26:57 +1000	2016-04-03 05:58:01 +1000	23:26:00	2016-04-02	Sat	2016-04-01	2016	4	23.4333	23.4333	123	dev	0	0	2016	Valley	Outside Club / Pub / Casino			Female	19	9pm	2	0	No	A Little	0.053	0.053
2016-04-02 23:24:56 +1000	2016-04-02 23:24:58 +1000	23:24:00	2016-04-02	Sat	2016-04-01	2016	4	23.4	23.4	144	dev	-27.4596	153.035	2016	Valley	Outside Club / Pub / Casino			Female	25	8pm	6	0	No	A Little	0.022	0.022
2016-04-02 23:24:53 +1000	2016-04-03 05:58:00 +1000	23:24:00	2016-04-02	Sat	2016-04-01	2016	4	23.4	23.4	157	dev	0	0	2016	Valley	Outside Club / Pub / Casino			Female	19	6pm	5	0	No	A Little	0.05	0.05
2016-04-02 23:22:32 +1000	2016-04-02 23:22:34 +1000	23:22:00	2016-04-02	Sat	2016-04-01	2016	4	23.3667	23.3667	191	dev	-27.4596	153.035	2016	Valley	Outside Club / Pub / Casino			Female	19	6pm	6	0	No	Somewhat	0.107	0.107
2016-04-02 23:22:15 +1000	2016-04-03 05:58:00 +1000	23:22:00	2016-04-02	Sat	2016-04-01	2016	4	23.3667	23.3667	202	dev	0	0	2016	Valley	Outside Club / Pub / Casino			Male	19	9pm	4	0	No	A Little	0.058	0.058
2016-04-02 23:19:21 +1000	2016-04-02 23:19:22 +1000	23:19:00	2016-04-02	Sat	2016-04-01	2016	4	23.3167	23.3167	170	dev	-27.4596	153.035	2016	Valley	Outside Club / Pub / Casino			Female	19	6pm	8	0	No	Somewhat	0.019	0.019
2016-04-02 23:18:53 +1000	2016-04-02 23:18:55 +1000	23:18:00	2016-04-02	Sat	2016-04-01	2016	4	23.3	23.3	131	dev	-27.4699	153.029	2016	Charlo	Outside Club / Pub / Casino			Female	30	10pm	3	0	No	A Little	0.033	0.033
2016-04-02 23:18:52 +1000	2016-04-03 05:57:59 +1000	23:18:00	2016-04-02	Sat	2016-04-01	2016	4	23.3	23.3	51	dev	0	0	2016	Valley	Outside Club / Pub / Casino			Male	19	11pm or after	0	0	No	Not at all	0
2016-04-02 23:18:00 +1000	2016-04-03 05:57:58 +1000	23:18:00	2016-04-02	Sat	2016-04-01	2016	4	23.3	23.3	128	dev	0	0	2016	Valley	Outside Club / Pub / Casino			Male	27	3pm or before	14	0	Yes	Somewhat	0.075	0.075
2016-04-02 23:16:42 +1000	2016-04-02 23:16:43 +1000	23:16:00	2016-04-02	Sat	2016-04-01	2016	4	23.2667	23.2667	164	dev	-27.4699	153.029	2016	Charlo	Outside Club / Pub / Casino			Female	23	10pm	1	0	No	A Little	0.008	0.008
2016-04-02 23:16:31 +1000	2016-04-02 23:16:32 +1000	23:16:00	2016-04-02	Sat	2016-04-01	2016	4	23.2667	23.2667	119	dev	-27.4596	153.035	2016	Valley	Outside Club / Pub / Casino			Male	20	9pm	3	0	No	Somewhat	0.087	0.087
2016-04-02 23:15:51 +1000	2016-04-03 05:57:58 +1000	23:15:00	2016-04-02	Sat	2016-04-01	2016	4	23.25	23.25	173	dev	0	0	2016	Valley	Outside Club / Pub / Casino			Male	22	8pm	6	0	Yes	Somewhat	0.032	0.032
2016-04-02 23:15:38 +1000	2016-04-02 23:15:40 +1000	23:15:00	2016-04-02	Sat	2016-04-01	2016	4	23.25	23.25	202	dev	-27.4701	153.028	2016	Charlo	Outside Club / Pub / Casino			Female	21	9pm	5	0	No	A Little	0.032	0.032
2016-04-02 23:14:32 +1000	2016-04-02 23:14:33 +1000	23:14:00	2016-04-02	Sat	2016-04-01	2016	4	23.2333	23.2333	126	dev	-27.4596	153.035	2016	Valley	Outside Club / Pub / Casino			Male	21	8pm	4	0	No	Somewhat	0.15	0.15
2016-04-02 23:13:58 +1000	2016-04-02 23:14:00 +1000	23:13:00	2016-04-02	Sat	2016-04-01	2016	4	23.2167	23.2167	457	dev	-27.4699	153.029	2016	Charlo	Outside Club / Pub / Casino			Female	20	10pm	0	0	No	A Little	0
2016-04-02 23:12:57 +1000	2016-04-03 05:57:57 +1000	23:12:00	2016-04-02	Sat	2016-04-01	2016	4	23.2	23.2	414	dev	0	0	2016	Valley	Outside Club / Pub / Casino			Male	23	4pm	24	0	Yes	Very	0.091	0.091
2016-04-02 23:12:26 +1000	2016-04-02 23:12:28 +1000	23:12:00	2016-04-02	Sat	2016-04-01	2016	4	23.2	23.2	116	dev	-27.4596	153.035	2016	Valley	Outside Club / Pub / Casino			Female	18	10pm	0	0	No	Not at all	0
2016-04-02 23:12:16 +1000	2016-04-02 23:12:18 +1000	23:12:00	2016-04-02	Sat	2016-04-01	2016	4	23.2	23.2	377	dev	-27.4701	153.028	2016	Charlo	Outside Club / Pub / Casino			Male	19	7pm	0	0	No	Not at all	0
2016-04-02 23:10:30 +1000	2016-04-02 23:10:31 +1000	23:10:00	2016-04-02	Sat	2016-04-01	2016	4	23.1667	23.1667	181	dev	-27.4596	153.035	2016	Valley	Outside Club / Pub / Casino			Male	18	10pm	0	0	No	Not at all	0
2016-04-02 23:07:29 +1000	2016-04-02 23:07:30 +1000	23:07:00	2016-04-02	Sat	2016-04-01	2016	4	23.1167	23.1167	103	dev	-27.4596	153.035	2016	Valley	Outside Club / Pub / Casino			Female	18	5pm	10	0	No	Somewhat	0.059	0.059
2016-04-02 23:06:21 +1000	2016-04-02 23:06:22 +1000	23:06:00	2016-04-02	Sat	2016-04-01	2016	4	23.1	23.1	176	dev	-27.4699	153.029	2016	Charlo	Outside Club / Pub / Casino			Male	24	7pm	9	0	No	Very	0.096	0.096
2016-04-02 23:05:58 +1000	2016-04-02 23:06:00 +1000	23:05:00	2016-04-02	Sat	2016-04-01	2016	4	23.0833	23.0833	82	dev	-27.4701	153.028	2016	Charlo	Outside Club / Pub / Casino			Female	24	8pm	5	0	No	A Little	0.055	0.055
2016-04-02 23:05:46 +1000	2016-04-02 23:05:48 +1000	23:05:00	2016-04-02	Sat	2016-04-01	2016	4	23.0833	23.0833	755	dev	-27.4596	153.035	2016	Valley	Train Station			Female	18	6pm	7	0	No	A Little	0.062	0.062
2016-04-02 23:04:35 +1000	2016-04-02 23:04:36 +1000	23:04:00	2016-04-02	Sat	2016-04-01	2016	4	23.0667	23.0667	97	dev	-27.4701	153.028	2016	Charlo	Outside Club / Pub / Casino			Male	23	8pm	8	0	No	A Little	0.073	0.073
2016-04-02 23:03:25 +1000	2016-04-02 23:03:26 +1000	23:03:00	2016-04-02	Sat	2016-04-01	2016	4	23.05	23.05	107	dev	-27.4699	153.029	2016	Charlo	Outside Club / Pub / Casino			Female	22	7pm	8	0	No	Somewhat	0.097	0.097
2016-04-02 23:02:57 +1000	2016-04-02 23:02:59 +1000	23:02:00	2016-04-02	Sat	2016-04-01	2016	4	23.0333	23.0333	115	dev	-27.4701	153.028	2016	Charlo	Outside Club / Pub / Casino			Female	25	7pm	8	0	No	Somewhat	0.058	0.058
2016-04-02 23:01:38 +1000	2016-04-02 23:01:40 +1000	23:01:00	2016-04-02	Sat	2016-04-01	2016	4	23.0167	23.0167	177	dev	-27.4699	153.029	2016	Charlo	Outside Club / Pub / Casino			Female	22	8pm	7	0	No	Somewhat	0.08	0.08
2016-04-02 23:01:01 +1000	2016-04-02 23:01:03 +1000	23:01:00	2016-04-02	Sat	2016-04-01	2016	4	23.0167	23.0167	215	dev	-27.4701	153.028	2016	Charlo	Outside Club / Pub / Casino			Female	24	8pm	3	0	No	Not at all	0.008	0.008
2016-04-02 22:58:41 +1000	2016-04-02 22:58:43 +1000	22:58:00	2016-04-02	Sat	2016-04-01	2016	4	22.9667	22.9667	346	dev	-27.4699	153.029	2016	Charlo	Outside Club / Pub / Casino			Female	29	6pm	1	0	No	Not at all	0
2016-04-02 22:57:25 +1000	2016-04-02 22:57:27 +1000	22:57:00	2016-04-02	Sat	2016-04-01	2016	4	22.95	22.95	236	dev	-27.4701	153.028	2016	Charlo	Outside Club / Pub / Casino			Female	35	6pm	1	0	No	A Little	0.04	0.04
2016-04-02 22:54:12 +1000	2016-04-02 22:59:20 +1000	22:54:00	2016-04-02	Sat	2016-04-01	2016	4	22.9	22.9	173	dev	0	0	2016	Valley	Train Station			Male	19	8pm	3	0	No	A Little	0
2016-04-02 22:53:11 +1000	2016-04-02 22:53:13 +1000	22:53:00	2016-04-02	Sat	2016-04-01	2016	4	22.8833	22.8833	288	dev	-27.4597	153.031	2016	Valley	Train Station			Male	19	3pm or before	15	0	No	Somewhat	0.091	0.091
2016-04-02 22:51:19 +1000	2016-04-02 22:59:19 +1000	22:51:00	2016-04-02	Sat	2016-04-01	2016	4	22.85	22.85	160	dev	0	0	2016	Valley	Train Station			Male	19	7pm	20	0	No	Somewhat	0.08	0.08
2016-04-02 22:49:58 +1000	2016-04-02 22:50:00 +1000	22:49:00	2016-04-02	Sat	2016-04-01	2016	4	22.8167	22.8167	238	dev	-27.4699	153.029	2016	Charlo	Outside Club / Pub / Casino			Male	22	8pm	1	0	No	Not at all	0
2016-04-02 22:49:15 +1000	2016-04-02 22:49:11 +1000	22:49:00	2016-04-02	Sat	2016-04-01	2016	4	22.8167	22.8167	111	dev	-27.4664	153.016	2016	Caxton	Outside Club / Pub / Casino			Male	24	3pm or before	4	0	No	A Little	0.046	0.046
2016-04-02 22:49:04 +1000	2016-04-02 22:49:06 +1000	22:49:00	2016-04-02	Sat	2016-04-01	2016	4	22.8167	22.8167	143	dev	-27.4701	153.028	2016	Charlo	Outside Club / Pub / Casino			Female	19	10pm	1	0	No	Not at all	0
2016-04-02 22:48:38 +1000	2016-04-02 22:59:19 +1000	22:48:00	2016-04-02	Sat	2016-04-01	2016	4	22.8	22.8	191	dev	0	0	2016	Valley	Train Station			Male	19	11pm or after	0	0	No	Not at all	0
2016-04-02 22:48:23 +1000	2016-04-02 22:48:24 +1000	22:48:00	2016-04-02	Sat	2016-04-01	2016	4	22.8	22.8	213	dev	-27.4597	153.031	2016	Valley	Train Station			Male	23	7pm	4	0	No	A Little	0
2016-04-02 22:47:24 +1000	2016-04-02 22:47:20 +1000	22:47:00	2016-04-02	Sat	2016-04-01	2016	4	22.7833	22.7833	154	dev	-27.4664	153.016	2016	Caxton	Outside Club / Pub / Casino			Male	25	3pm or before	6	0	No	A Little	0
2016-04-02 22:46:41 +1000	2016-04-02 22:46:42 +1000	22:46:00	2016-04-02	Sat	2016-04-01	2016	4	22.7667	22.7667	487	dev	-27.4701	153.028	2016	Charlo	Outside Club / Pub / Casino			Female	23	4pm	5	0	No	A Little	0.2	0.2
2016-04-02 22:46:00 +1000	2016-04-02 22:46:02 +1000	22:46:00	2016-04-02	Sat	2016-04-01	2016	4	22.7667	22.7667	428	dev	-27.4699	153.029	2016	Charlo	Outside Club / Pub / Casino			Female	23	5pm	5	0	No	A Little	0.207	0.207
2016-04-02 22:45:26 +1000	2016-04-02 22:39:10 +1000	22:45:00	2016-04-02	Sat	2016-04-01	2016	4	22.75	22.75	396	dev	0	0	2016	Valley	Train Station			Male	18	9pm	2	0	No	Not at all	0
2016-04-02 22:44:50 +1000	2016-04-02 22:44:51 +1000	22:44:00	2016-04-02	Sat	2016-04-01	2016	4	22.7333	22.7333	118	dev	-27.4597	153.03	2016	Valley	Train Station			Male	18	9pm	6	0	No	Somewhat	0.048	0.048
2016-04-02 22:44:50 +1000	2016-04-02 22:44:47 +1000	22:44:00	2016-04-02	Sat	2016-04-01	2016	4	22.7333	22.7333	462	dev	-27.4664	153.016	2016	Caxton	Outside Club / Pub / Casino			Male	26	3pm or before	5	0	No	A Little	0.044	0.044
2016-04-02 22:42:51 +1000	2016-04-02 22:42:53 +1000	22:42:00	2016-04-02	Sat	2016-04-01	2016	4	22.7	22.7	240	dev	-27.4597	153.03	2016	Valley	Train Station			Female	18	8pm	0	0	No	Not at all	0
2016-04-02 22:38:52 +1000	2016-04-02 22:38:54 +1000	22:38:00	2016-04-02	Sat	2016-04-01	2016	4	22.6333	22.6333	853	dev	-27.4699	153.029	2016	Charlo	Outside Club / Pub / Casino			Female	26	6pm	5	0	No	Somewhat	0.135	0.135
2016-04-02 22:38:51 +1000	2016-04-02 22:38:53 +1000	22:38:00	2016-04-02	Sat	2016-04-01	2016	4	22.6333	22.6333	303	dev	-27.4597	153.03	2016	Valley	Train Station			Male	18	8pm	0	0	No	Not at all	0
2016-04-02 22:38:49 +1000	2016-04-02 22:32:34 +1000	22:38:00	2016-04-02	Sat	2016-04-01	2016	4	22.6333	22.6333	1115	dev	0	0	2016	Valley	Train Station			Male	22	8pm	7	0	Yes	Somewhat	0.055	0.055
2016-04-02 22:38:34 +1000	2016-04-02 22:38:35 +1000	22:38:00	2016-04-02	Sat	2016-04-01	2016	4	22.6333	22.6333	180	dev	-27.4701	153.028	2016	Charlo	Outside Club / Pub / Casino			Female	27	6pm	5	0	No	A Little	0.088	0.088
2016-04-02 22:37:39 +1000	2016-04-03 06:01:42 +1000	22:37:00	2016-04-02	Sat	2016-04-01	2016	4	22.6167	22.6167	1293	dev	-27.4642	153.012	2016	Caxton	Outside Club / Pub / Casino			Male	26	3pm or before	9	0	No	A Little	0.065	0.065
2016-04-02 22:37:08 +1000	2016-04-02 22:37:05 +1000	22:37:00	2016-04-02	Sat	2016-04-01	2016	4	22.6167	22.6167	1312	dev	-27.4664	153.016	2016	Caxton	Outside Club / Pub / Casino			Male	25	4pm	9	0	No	A Little	0.085	0.085
2016-04-02 22:35:34 +1000	2016-04-02 22:35:35 +1000	22:35:00	2016-04-02	Sat	2016-04-01	2016	4	22.5833	22.5833	382	dev	-27.4701	153.028	2016	Charlo	Outside Club / Pub / Casino			Male	23	3pm or before	12	0	No	Very	0.087	0.087
2016-04-02 22:33:48 +1000	2016-04-02 22:33:50 +1000	22:33:00	2016-04-02	Sat	2016-04-01	2016	4	22.55	22.55	92	dev	-27.4597	153.03	2016	Valley	Train Station			Female	19	6pm	14	0	Yes	Somewhat	0.052	0.052
2016-04-02 22:32:16 +1000	2016-04-02 22:32:17 +1000	22:32:00	2016-04-02	Sat	2016-04-01	2016	4	22.5333	22.5333	191	dev	-27.4597	153.03	2016	Valley	Taxi Rank			Female	18	6pm	10	0	Yes	Somewhat	0.169	0.169
2016-04-02 22:29:11 +1000	2016-04-02 22:29:13 +1000	22:29:00	2016-04-02	Sat	2016-04-01	2016	4	22.4833	22.4833	262	dev	-27.4701	153.028	2016	Charlo	Outside Club / Pub / Casino			Female	23	9pm	1	0	No	A Little	0
2016-04-02 22:29:05 +1000	2016-04-02 22:29:07 +1000	22:29:00	2016-04-02	Sat	2016-04-01	2016	4	22.4833	22.4833	1051	dev	-27.4597	153.03	2016	Valley	Train Station			Male	24	3pm or before	20	0	No	Somewhat	0.117	0.117
2016-04-02 22:24:48 +1000	2016-04-02 22:24:49 +1000	22:24:00	2016-04-02	Sat	2016-04-01	2016	4	22.4	22.4	114	dev	-27.4701	153.028	2016	Charlo	Outside Club / Pub / Casino			Female	20	7pm	4	0	No	A Little	0.113	0.113
2016-04-02 22:24:39 +1000	2016-04-02 22:24:41 +1000	22:24:00	2016-04-02	Sat	2016-04-01	2016	4	22.4	22.4	142	dev	-27.4698	153.029	2016	Charlo	Outside Club / Pub / Casino			Male	21	7pm	7	0	No	A Little	0.097	0.097
2016-04-02 22:22:54 +1000	2016-04-02 22:22:56 +1000	22:22:00	2016-04-02	Sat	2016-04-01	2016	4	22.3667	22.3667	72	dev	-27.4701	153.028	2016	Charlo	Outside Club / Pub / Casino			Female	22	7pm	4	0	No	A Little	0.09	0.09
2016-04-02 22:22:17 +1000	2016-04-02 22:22:20 +1000	22:22:00	2016-04-02	Sat	2016-04-01	2016	4	22.3667	22.3667	1093	dev	-27.4698	153.029	2016	Charlo	Outside Club / Pub / Casino			Male	27	6pm	5	0	No	Not at all	0.068	0.068
2016-04-02 22:21:42 +1000	2016-04-02 22:21:44 +1000	22:21:00	2016-04-02	Sat	2016-04-01	2016	4	22.35	22.35	1187	dev	-27.4701	153.028	2016	Charlo	Outside Club / Pub / Casino			Female	20	6pm	10	0	No	A Little	0.082	0.082
2016-04-02 22:20:13 +1000	2016-04-02 22:59:18 +1000	22:20:00	2016-04-02	Sat	2016-04-01	2016	4	22.3333	22.3333	510	dev	0	0	2016	Valley	Train Station			Male	21	6pm	4	0	Yes	A Little	0.029	0.029
2016-04-02 22:16:06 +1000	2016-04-03 06:01:41 +1000	22:16:00	2016-04-02	Sat	2016-04-01	2016	4	22.2667	22.2667	75	dev	-27.4642	153.012	2016	Caxton	Outside Club / Pub / Casino			Female	27	8pm	5	0	No	A Little	0.018	0.018
2016-04-02 22:15:16 +1000	2016-04-02 22:15:12 +1000	22:15:00	2016-04-02	Sat	2016-04-01	2016	4	22.25	22.25	125	dev	-27.4664	153.016	2016	Caxton	Outside Club / Pub / Casino			Female	25	5pm	4	0	No	A Little	0.06	0.06
2016-04-02 22:14:51 +1000	2016-04-03 06:01:36 +1000	22:14:00	2016-04-02	Sat	2016-04-01	2016	4	22.2333	22.2333	120	dev	-27.4642	153.012	2016	Caxton	Outside Club / Pub / Casino			Female	29	7pm	5	0	No	A Little	0.075	0.075
2016-04-02 22:13:11 +1000	2016-04-02 22:13:07 +1000	22:13:00	2016-04-02	Sat	2016-04-01	2016	4	22.2167	22.2167	475	dev	-27.4664	153.016	2016	Caxton	Outside Club / Pub / Casino			Female	23	6pm	5	0	No	A Little	0.038	0.038
2016-04-02 22:12:51 +1000	2016-04-03 06:01:37 +1000	22:12:00	2016-04-02	Sat	2016-04-01	2016	4	22.2	22.2	2046	dev	-27.4642	153.012	2016	Caxton	Outside Club / Pub / Casino			Female	23	6pm	4	0	No	Somewhat	0.038	0.038
2016-04-02 22:11:43 +1000	2016-04-02 22:59:18 +1000	22:11:00	2016-04-02	Sat	2016-04-01	2016	4	22.1833	22.1833	1267	dev	0	0	2016	Valley	Train Station			Male	44	6pm	4	0	No	Somewhat	0.055	0.055
2016-04-02 22:11:34 +1000	2016-04-02 22:11:36 +1000	22:11:00	2016-04-02	Sat	2016-04-01	2016	4	22.1833	22.1833	692	dev	-27.4597	153.03	2016	Valley	Train Station			Male	19	6pm	4	0	No	Somewhat	0.045	0.045
2016-04-02 22:05:16 +1000	2016-04-02 22:05:13 +1000	22:05:00	2016-04-02	Sat	2016-04-01	2016	4	22.0833	22.0833	1527	dev	-27.4664	153.016	2016	Caxton	Outside Club / Pub / Casino			Male	33	3pm or before	6	0	No	A Little	0.087	0.087
2016-04-02 22:04:04 +1000	2016-04-02 22:04:05 +1000	22:04:00	2016-04-02	Sat	2016-04-01	2016	4	22.0667	22.0667	251	dev	-27.4697	153.028	2016	Charlo	Outside Club / Pub / Casino			Male	20	7pm	6	0	No	Somewhat	0.035	0.035
2016-04-02 22:01:55 +1000	2016-04-02 22:01:57 +1000	22:01:00	2016-04-02	Sat	2016-04-01	2016	4	22.0167	22.0167	159	dev	-27.4699	153.028	2016	Charlo	Outside Club / Pub / Casino			Male	18	3pm or before	12	0	No	A Little	0.02	0.02
2016-04-02 22:00:02 +1000	2016-04-02 22:00:03 +1000	22:00:00	2016-04-02	Sat	2016-04-01	2016	4	22	22	910	dev	-27.4597	153.03	2016	Valley	Train Station			Female	31	6pm	3	0	No	A Little	0.066	0.066
2016-04-02 21:59:53 +1000	2016-04-02 21:59:55 +1000	21:59:00	2016-04-02	Sat	2016-04-01	2016	4	21.9833	21.9833	853	dev	-27.4698	153.028	2016	Charlo	Outside Club / Pub / Casino			Female	18	8pm	2	0	No	A Little	0.01	0.01
2016-04-02 21:59:16 +1000	2016-04-02 21:59:17 +1000	21:59:00	2016-04-02	Sat	2016-04-01	2016	4	21.9833	21.9833	743	dev	-27.4699	153.028	2016	Charlo	Outside Club / Pub / Casino			Female	19	3pm or before	8	0	No	A Little	0
2016-04-02 21:50:34 +1000	2016-04-02 22:59:17 +1000	21:50:00	2016-04-02	Sat	2016-04-01	2016	4	21.8333	21.8333	2650	dev	0	0	2016	Valley	Train Station			Female	26	6pm	3	0	No	A Little	0.036	0.036
2016-04-02 21:46:53 +1000	2016-04-02 21:46:55 +1000	21:46:00	2016-04-02	Sat	2016-04-01	2016	4	21.7667	21.7667	106	dev	-27.4699	153.028	2016	Charlo	Outside Club / Pub / Casino			Male	26	8pm	3	0	No	Extremely	0
2016-04-02 21:45:40 +1000	2016-04-02 21:45:41 +1000	21:45:00	2016-04-02	Sat	2016-04-01	2016	4	21.75	21.75	933	dev	-27.4698	153.028	2016	Charlo	Outside Club / Pub / Casino			Female	19	8pm	7	0	No	A Little	0.036	0.036
2016-04-02 21:45:07 +1000	2016-04-02 21:45:09 +1000	21:45:00	2016-04-02	Sat	2016-04-01	2016	4	21.75	21.75	977	dev	-27.4699	153.028	2016	Charlo	Outside Club / Pub / Casino			Female	20	5pm	4	0	No	A Little	0.124	0.124
2016-04-02 21:44:52 +1000	2016-04-02 21:44:53 +1000	21:44:00	2016-04-02	Sat	2016-04-01	2016	4	21.7333	21.7333	90	dev	-27.4597	153.03	2016	Valley	Train Station			Male	23	6pm	5	0	No	Somewhat	0.045	0.045
2016-04-02 21:43:21 +1000	2016-04-02 21:43:24 +1000	21:43:00	2016-04-02	Sat	2016-04-01	2016	4	21.7167	21.7167	2527	dev	-27.4597	153.03	2016	Valley	Train Station			Female	20	6pm	2	0	No	Extremely	0.115	0.115
2016-04-02 21:39:49 +1000	2016-04-02 21:39:45 +1000	21:39:00	2016-04-02	Sat	2016-04-01	2016	4	21.65	21.65	107	dev	-27.4664	153.016	2016	Caxton	Outside Club / Pub / Casino			Female	18	6pm	4	0	No	A Little	0.066	0.066
2016-04-02 21:38:45 +1000	2016-04-03 06:01:40 +1000	21:38:00	2016-04-02	Sat	2016-04-01	2016	4	21.6333	21.6333	121	dev	-27.4642	153.012	2016	Caxton	Outside Club / Pub / Casino			Female	20	8pm	6	0	No	Somewhat	0.051	0.051
2016-04-02 21:38:02 +1000	2016-04-02 21:37:58 +1000	21:38:00	2016-04-02	Sat	2016-04-01	2016	4	21.6333	21.6333	126	dev	-27.4664	153.016	2016	Caxton	Outside Club / Pub / Casino			Female	32	8pm	10	0	No	Somewhat	0.038	0.038
2016-04-02 21:36:44 +1000	2016-04-03 06:01:41 +1000	21:36:00	2016-04-02	Sat	2016-04-01	2016	4	21.6	21.6	112	dev	-27.4642	153.012	2016	Caxton	Outside Club / Pub / Casino			Female	24	7pm	3	0	No	A Little	0.055	0.055
2016-04-02 21:35:56 +1000	2016-04-02 21:35:52 +1000	21:35:00	2016-04-02	Sat	2016-04-01	2016	4	21.5833	21.5833	343	dev	-27.4664	153.016	2016	Caxton	Outside Club / Pub / Casino			Female	19	6pm	5	0	No	Somewhat	0.109	0.109
2016-04-02 21:34:52 +1000	2016-04-03 06:01:37 +1000	21:34:00	2016-04-02	Sat	2016-04-01	2016	4	21.5667	21.5667	113	dev	-27.4642	153.012	2016	Caxton	Outside Club / Pub / Casino			Female	24	6pm	5	0	No	A Little	0.113	0.113
2016-04-02 21:32:59 +1000	2016-04-03 06:01:38 +1000	21:32:00	2016-04-02	Sat	2016-04-01	2016	4	21.5333	21.5333	89	dev	-27.4642	153.012	2016	Caxton	Outside Club / Pub / Casino			Female	25	6pm	4	0	No	Somewhat	0.066	0.066
2016-04-02 21:31:30 +1000	2016-04-03 06:01:38 +1000	21:31:00	2016-04-02	Sat	2016-04-01	2016	4	21.5167	21.5167	101	dev	-27.4642	153.012	2016	Caxton	Outside Club / Pub / Casino			Female	25	5pm	2	0	No	Not at all	0.015	0.015
2016-04-02 21:30:13 +1000	2016-04-02 21:30:10 +1000	21:30:00	2016-04-02	Sat	2016-04-01	2016	4	21.5	21.5	1503	dev	-27.4664	153.016	2016	Caxton	Outside Club / Pub / Casino			Female	31	3pm or before	4	0	No	Somewhat	0.057	0.057
2016-04-02 21:30:07 +1000	2016-04-02 21:30:08 +1000	21:30:00	2016-04-02	Sat	2016-04-01	2016	4	21.5	21.5	191	dev	-27.47	153.029	2016	Charlo	Outside Club / Pub / Casino			Female	21	5pm	0	0	No	Somewhat	0.021	0.021
2016-04-02 21:29:49 +1000	2016-04-03 06:01:40 +1000	21:29:00	2016-04-02	Sat	2016-04-01	2016	4	21.4833	21.4833	93	dev	-27.4642	153.012	2016	Caxton	Outside Club / Pub / Casino			Female	29	5pm	4	0	No	A Little	0.076	0.076
2016-04-02 21:28:49 +1000	2016-04-02 21:28:51 +1000	21:28:00	2016-04-02	Sat	2016-04-01	2016	4	21.4667	21.4667	130	dev	-27.4699	153.028	2016	Charlo	Outside Club / Pub / Casino			Female	31	6pm	3	0	No	Not at all	0.039	0.039
2016-04-02 21:26:56 +1000	2016-04-02 21:26:59 +1000	21:26:00	2016-04-02	Sat	2016-04-01	2016	4	21.4333	21.4333	301	dev	-27.47	153.029	2016	Charlo	Outside Club / Pub / Casino			Female	32	5pm	0	0	No	Not at all	0.015	0.015
2016-04-02 21:26:39 +1000	2016-04-02 21:26:40 +1000	21:26:00	2016-04-02	Sat	2016-04-01	2016	4	21.4333	21.4333	318	dev	-27.4702	153.028	2016	Charlo	Outside Club / Pub / Casino			Female	3	5pm	1	0	No	Somewhat	0.04	0.04
2016-04-02 21:21:55 +1000	2016-04-02 21:21:57 +1000	21:21:00	2016-04-02	Sat	2016-04-01	2016	4	21.35	21.35	149	dev	-27.47	153.029	2016	Charlo	Outside Club / Pub / Casino			Female	19	8pm	2	0	No	Not at all	0.03	0.03
2016-04-02 21:21:21 +1000	2016-04-02 21:21:23 +1000	21:21:00	2016-04-02	Sat	2016-04-01	2016	4	21.35	21.35	146	dev	-27.4702	153.028	2016	Charlo	Outside Club / Pub / Casino			Female	20	8pm	3	0	No	Not at all	0.008	0.008
2016-04-02 21:19:26 +1000	2016-04-02 21:19:28 +1000	21:19:00	2016-04-02	Sat	2016-04-01	2016	4	21.3167	21.3167	1331	dev	-27.47	153.029	2016	Charlo	Outside Club / Pub / Casino			Female	24	7pm	2	0	No	Somewhat	0.031	0.031
2016-04-02 21:18:55 +1000	2016-04-02 21:18:57 +1000	21:18:00	2016-04-02	Sat	2016-04-01	2016	4	21.3	21.3	1317	dev	-27.4702	153.028	2016	Charlo	Outside Club / Pub / Casino			Female	23	8pm	0	0	No	Not at all	0
2016-04-02 21:06:23 +1000	2016-04-02 22:59:16 +1000	21:06:00	2016-04-02	Sat	2016-04-01	2016	4	21.1	21.1	187	dev	0	0	2016	Valley	Train Station			Female	18	4pm	4	0	No	Somewhat	0.058	0.058
2016-04-02 21:05:22 +1000	2016-04-03 06:01:39 +1000	21:05:00	2016-04-02	Sat	2016-04-01	2016	4	21.0833	21.0833	1706	dev	-27.4642	153.012	2016	Caxton	Outside Club / Pub / Casino			Male	21	4pm	11	0	No	Somewhat	0.15	0.15
2016-04-02 21:05:10 +1000	2016-04-02 21:05:06 +1000	21:05:00	2016-04-02	Sat	2016-04-01	2016	4	21.0833	21.0833	160	dev	-27.4611	153.01	2016	Caxton	Outside Club / Pub / Casino			Male	25	6pm	3	0	No	A Little	0.038	0.038
2016-04-02 21:03:15 +1000	2016-04-02 22:59:16 +1000	21:03:00	2016-04-02	Sat	2016-04-01	2016	4	21.05	21.05	398	dev	0	0	2016	Valley	Train Station			Male	19	4pm	6	0	No	A Little	0.05	0.05
2016-04-02 21:02:30 +1000	2016-04-02 21:02:27 +1000	21:02:00	2016-04-02	Sat	2016-04-01	2016	4	21.0333	21.0333	2114	dev	-27.4611	153.01	2016	Caxton	Outside Club / Pub / Casino			Female	27	5pm	4	0	No	A Little	0.04	0.04
2016-04-02 21:01:14 +1000	2016-04-02 21:01:16 +1000	21:01:00	2016-04-02	Sat	2016-04-01	2016	4	21.0167	21.0167	139	dev	-27.4597	153.03	2016	Valley	Train Station			Female	18	6pm	10	0	No	Somewhat	0.155	0.155
2016-04-02 20:58:55 +1000	2016-04-02 20:58:56 +1000	20:58:00	2016-04-02	Sat	2016-04-01	2016	4	20.9667	20.9667	155	dev	-27.4597	153.03	2016	Valley	Train Station			Male	18	7pm	5	0	No	Somewhat	0.043	0.043
2016-04-02 20:57:15 +1000	2016-04-02 20:57:16 +1000	20:57:00	2016-04-02	Sat	2016-04-01	2016	4	20.95	20.95	277	dev	-27.4697	153.028	2016	Charlo	Outside Club / Pub / Casino			Female	20	8pm	2	0	No	Not at all	0.009	0.009
2016-04-02 20:56:58 +1000	2016-04-02 20:57:00 +1000	20:56:00	2016-04-02	Sat	2016-04-01	2016	4	20.9333	20.9333	276	dev	-27.4702	153.028	2016	Charlo	Outside Club / Pub / Casino			Male	22	6pm	1	0	No	Not at all	0
2016-04-02 20:56:36 +1000	2016-04-02 22:59:15 +1000	20:56:00	2016-04-02	Sat	2016-04-01	2016	4	20.9333	20.9333	1747	dev	0	0	2016	Valley	Train Station			Male	18	6pm	2	0	No	Not at all	0
2016-04-02 20:56:20 +1000	2016-04-02 20:56:22 +1000	20:56:00	2016-04-02	Sat	2016-04-01	2016	4	20.9333	20.9333	312	dev	-27.4597	153.03	2016	Valley	Train Station			Male	19	8pm	5	0	No	Somewhat	0.091	0.091
2016-04-02 20:51:08 +1000	2016-04-02 20:51:09 +1000	20:51:00	2016-04-02	Sat	2016-04-01	2016	4	20.85	20.85	129	dev	-27.4597	153.03	2016	Valley	Train Station			Female	19	6pm	1	0	No	Not at all	0
2016-04-02 20:48:59 +1000	2016-04-02 20:49:00 +1000	20:48:00	2016-04-02	Sat	2016-04-01	2016	4	20.8	20.8	1671	dev	-27.4597	153.03	2016	Valley	Train Station			Female	18	6pm	0	0	No	Not at all	0
2016-04-02 20:36:43 +1000	2016-04-03 06:01:37 +1000	20:36:00	2016-04-02	Sat	2016-04-01	2016	4	20.6	20.6	78	dev	-27.4642	153.012	2016	Caxton	Outside Club / Pub / Casino			Female	26	3pm or before	14	0	No	Somewhat	0.107	0.107
2016-04-02 20:35:25 +1000	2016-04-03 06:01:39 +1000	20:35:00	2016-04-02	Sat	2016-04-01	2016	4	20.5833	20.5833	756	dev	-27.4642	153.012	2016	Caxton	Outside Club / Pub / Casino			Female	26	3pm or before	14	0	No	Somewhat	0.192	0.192
2016-04-02 20:15:32 +1000	2016-04-02 20:15:34 +1000	20:15:00	2016-04-02	Sat	2016-04-01	2016	4	20.25	20.25	475	dev	-27.4697	153.029	2016	Charlo	Outside Club / Pub / Casino			Male	22	3pm or before	10	0	No	Somewhat	0.049	0.049
2016-04-02 20:14:35 +1000	2016-04-02 20:14:36 +1000	20:14:00	2016-04-02	Sat	2016-04-01	2016	4	20.2333	20.2333	194	dev	-27.4701	153.028	2016	Charlo	Outside Club / Pub / Casino			Male	31	7pm	5	0	No	A Little	0.039	0.039
2017-03-26 00:26:47 +1000	2017-03-26 01:45:11 +1000	00:26:00	2017-03-26	Sun	2017-03-01	2017	3	0.433333	24.4333	252	dev	0	0	2017	Charlotte Street	Outside Club / Pub / Casino			Female	36	5pm	3	0	No	Not at all	0
2017-03-26 00:22:33 +1000	2017-03-26 01:45:10 +1000	00:22:00	2017-03-26	Sun	2017-03-01	2017	3	0.366667	24.3667	916	dev	0	0	2017	Charlotte Street	Outside Club / Pub / Casino			Male	23	9pm	11	0	No	Very	0.105	0.105
2017-03-26 00:12:33 +1000	2017-03-26 00:12:34 +1000	00:12:00	2017-03-26	Sun	2017-03-01	2017	3	0.2	24.2	67	dev	-27.4604	153.016	2017	Valley	Train Station			Female	21	9pm	1	0	No	Not at all	0
2017-03-26 00:07:43 +1000	2017-03-26 00:07:45 +1000	00:07:00	2017-03-26	Sun	2017-03-01	2017	3	0.116667	24.1167	5376	dev	-27.4697	153.028	2017	Charlotte Street	Outside Club / Pub / Casino			Male	21	8pm	8	0	No	Somewhat	0.094	0.094
2017-03-26 00:07:16 +1000	2017-03-26 01:45:09 +1000	00:07:00	2017-03-26	Sun	2017-03-01	2017	3	0.116667	24.1167	757	dev	0	0	2017	Charlotte Street	Outside Club / Pub / Casino			Male	20	7pm	0	0	No	A Little	0.094	0.094
2017-03-26 00:07:08 +1000	2017-03-26 00:06:49 +1000	00:07:00	2017-03-26	Sun	2017-03-01	2017	3	0.116667	24.1167	159	dev	-27.4597	153.03	2017	Valley	Train Station			Male	19	8pm	8	0	No	Somewhat	0.171	0.171
2017-03-26 00:04:28 +1000	2017-03-26 00:04:10 +1000	00:04:00	2017-03-26	Sun	2017-03-01	2017	3	0.0666667	24.0667	1157	dev	-27.4597	153.03	2017	Valley	Train Station			Female	23	7pm	6	0	No	A Little	0.093	0.093
2017-03-25 23:48:22 +1000	2017-03-26 01:44:56 +1000	23:48:00	2017-03-25	Sat	2017-03-01	2017	3	23.8	23.8	126	dev	-27.4641	153.012	2017	Caxton Street	Outside Club / Pub / Casino			Female	23	10pm	1	0	No	Not at all	0.016	0.016
2017-03-25 23:40:53 +1000	2017-03-25 23:40:34 +1000	23:40:00	2017-03-25	Sat	2017-03-01	2017	3	23.6667	23.6667	344	dev	-27.4597	153.03	2017	Valley	Train Station			Female	25	6pm	4	0	No	Extremely	0.127	0.127
2017-03-25 23:36:06 +1000	2017-03-26 01:09:04 +1000	23:36:00	2017-03-25	Sat	2017-03-01	2017	3	23.6	23.6	157	dev	-27.4641	153.012	2017	Caxton Street	Outside Club / Pub / Casino			Male	34	6pm	10	0	No	Somewhat	0.118	0.118
2017-03-25 23:35:08 +1000	2017-03-25 23:34:50 +1000	23:35:00	2017-03-25	Sat	2017-03-01	2017	3	23.5833	23.5833	631	dev	-27.4597	153.03	2017	Valley	Train Station			Male	31	3pm or before	11	0	No	A Little	0.124	0.124
2017-03-25 23:33:29 +1000	2017-03-26 01:09:02 +1000	23:33:00	2017-03-25	Sat	2017-03-01	2017	3	23.55	23.55	144	dev	-27.4641	153.012	2017	Caxton Street	Outside Club / Pub / Casino			Female	35	6pm	7	0	No	Somewhat	0.158	0.158
2017-03-25 23:27:00 +1000	2017-03-26 01:09:04 +1000	23:27:00	2017-03-25	Sat	2017-03-01	2017	3	23.45	23.45	171	dev	-27.4641	153.012	2017	Caxton Street	Outside Club / Pub / Casino			Male	21	10pm	6	0	No	Somewhat	0.163	0.163
2017-03-25 23:26:32 +1000	2017-03-26 01:44:54 +1000	23:26:00	2017-03-25	Sat	2017-03-01	2017	3	23.4333	23.4333	157	dev	-27.4641	153.012	2017	Caxton Street	Outside Club / Pub / Casino			Male	23	6pm	11	0	No	A Little	0.13	0.13
2017-03-25 23:24:37 +1000	2017-03-25 23:24:19 +1000	23:24:00	2017-03-25	Sat	2017-03-01	2017	3	23.4	23.4	132	dev	-27.4597	153.03	2017	Valley	Train Station			Female	19	5pm	15	0	No	Somewhat	0.095	0.095
2017-03-25 23:22:55 +1000	2017-03-25 23:22:56 +1000	23:22:00	2017-03-25	Sat	2017-03-01	2017	3	23.3667	23.3667	124	dev	-27.4604	153.016	2017	Valley	Train Station			Male	24	7pm	4	0	No	Not at all	0.1	0.1
2017-03-25 23:22:24 +1000	2017-03-25 23:22:06 +1000	23:22:00	2017-03-25	Sat	2017-03-01	2017	3	23.3667	23.3667	127	dev	-27.4597	153.03	2017	Valley	Taxi Rank			Female	20	8pm	4	0	No	Somewhat	0.106	0.106
2017-03-25 23:20:51 +1000	2017-03-25 23:20:52 +1000	23:20:00	2017-03-25	Sat	2017-03-01	2017	3	23.3333	23.3333	188	dev	-27.4604	153.016	2017	Valley	Train Station			Male	18	4pm	10	0	No	Somewhat	0.1	0.1
2017-03-25 23:20:17 +1000	2017-03-25 23:19:59 +1000	23:20:00	2017-03-25	Sat	2017-03-01	2017	3	23.3333	23.3333	111	dev	-27.4597	153.03	2017	Valley	Taxi Rank			Male	22	8pm	7	0	No	Somewhat	0.115	0.115
2017-03-25 23:18:16 +1000	2017-03-25 23:17:58 +1000	23:18:00	2017-03-25	Sat	2017-03-01	2017	3	23.3	23.3	454	dev	-27.4597	153.03	2017	Valley	Train Station			Female	19	9pm	7	0	No	A Little	0.081	0.081
2017-03-25 23:17:42 +1000	2017-03-25 23:17:43 +1000	23:17:00	2017-03-25	Sat	2017-03-01	2017	3	23.2833	23.2833	259	dev	-27.4604	153.016	2017	Valley	Train Station			Male	19	8pm	5	0	Yes	Somewhat	0.143	0.143
2017-03-25 23:11:08 +1000	2017-03-25 23:11:09 +1000	23:11:00	2017-03-25	Sat	2017-03-01	2017	3	23.1833	23.1833	99	dev	-27.4604	153.016	2017	Valley	Train Station			Male	19	7pm	8	0	No	A Little	0.088	0.088
2017-03-25 23:10:42 +1000	2017-03-25 23:10:24 +1000	23:10:00	2017-03-25	Sat	2017-03-01	2017	3	23.1667	23.1667	105	dev	-27.4597	153.03	2017	Valley	Taxi Rank			Female	18	8pm	6	0	No	Somewhat	0.07	0.07
2017-03-25 23:09:28 +1000	2017-03-25 23:09:30 +1000	23:09:00	2017-03-25	Sat	2017-03-01	2017	3	23.15	23.15	203	dev	-27.4604	153.016	2017	Valley	Train Station			Male	19	7pm	2	0	No	Somewhat	0.075	0.075
2017-03-25 23:08:57 +1000	2017-03-25 23:08:38 +1000	23:08:00	2017-03-25	Sat	2017-03-01	2017	3	23.1333	23.1333	96	dev	-27.4597	153.03	2017	Valley	Train Station			Male	18	8pm	6	0	No	Very	0.047	0.047
2017-03-25 23:04:03 +1000	2017-03-25 23:03:45 +1000	23:04:00	2017-03-25	Sat	2017-03-01	2017	3	23.0667	23.0667	365	dev	-27.4597	153.03	2017	Valley	Train Station			Male	20	10pm	12	0	No	Somewhat	0.28	0.28
2017-03-25 23:03:30 +1000	2017-03-25 23:03:31 +1000	23:03:00	2017-03-25	Sat	2017-03-01	2017	3	23.05	23.05	110	dev	-27.4604	153.016	2017	Valley	Train Station			Male	20	8pm	7	0	No	A Little	0.143	0.143
2017-03-25 23:01:40 +1000	2017-03-25 23:01:41 +1000	23:01:00	2017-03-25	Sat	2017-03-01	2017	3	23.0167	23.0167	347	dev	-27.4604	153.016	2017	Valley	Train Station			Male	18	9pm	6	0	No	Somewhat	0.069	0.069
2017-03-25 22:57:57 +1000	2017-03-25 22:57:39 +1000	22:57:00	2017-03-25	Sat	2017-03-01	2017	3	22.95	22.95	119	dev	-27.4597	153.03	2017	Valley	Train Station			Male	18	9pm	6	0	No	Somewhat	0.046	0.046
2017-03-25 22:55:58 +1000	2017-03-25 22:55:40 +1000	22:55:00	2017-03-25	Sat	2017-03-01	2017	3	22.9167	22.9167	249	dev	-27.4597	153.03	2017	Valley	Train Station			Male	18	8pm	7	0	No	Somewhat	0.019	0.019
2017-03-25 22:55:52 +1000	2017-03-25 22:55:54 +1000	22:55:00	2017-03-25	Sat	2017-03-01	2017	3	22.9167	22.9167	283	dev	-27.4604	153.016	2017	Valley	Train Station			Male	18	7pm	8	0	No	Somewhat	0.09	0.09
2017-03-25 22:51:49 +1000	2017-03-25 22:51:30 +1000	22:51:00	2017-03-25	Sat	2017-03-01	2017	3	22.85	22.85	1262	dev	-27.4597	153.03	2017	Valley	Train Station			Female	18	7pm	6	0	No	Very	0.013	0.013
2017-03-25 22:51:09 +1000	2017-03-25 22:51:10 +1000	22:51:00	2017-03-25	Sat	2017-03-01	2017	3	22.85	22.85	183	dev	-27.4604	153.016	2017	Valley	Train Station			Female	19	5pm	4	0	No	Somewhat	0.04	0.04
2017-03-25 22:50:29 +1000	2017-03-26 01:45:08 +1000	22:50:00	2017-03-25	Sat	2017-03-01	2017	3	22.8333	22.8333	855	dev	0	0	2017	Charlotte Street	Outside Club / Pub / Casino			Male	20	7pm	5	0	No	Somewhat	0.064	0.064
2017-03-25 22:48:05 +1000	2017-03-25 22:48:06 +1000	22:48:00	2017-03-25	Sat	2017-03-01	2017	3	22.8	22.8	159	dev	-27.4604	153.016	2017	Valley	Train Station			Female	27	6pm	6	0	No	Somewhat	0.047	0.047
2017-03-25 22:46:54 +1000	2017-03-26 01:09:00 +1000	22:46:00	2017-03-25	Sat	2017-03-01	2017	3	22.7667	22.7667	117	dev	-27.464	153.012	2017	Caxton Street	Outside Club / Pub / Casino			Male	23	7pm	4	0	No	A Little	0.131	0.131
2017-03-25 22:45:25 +1000	2017-03-25 22:45:27 +1000	22:45:00	2017-03-25	Sat	2017-03-01	2017	3	22.75	22.75	187	dev	-27.4604	153.016	2017	Valley	Train Station			Female	24	7pm	9	0	No	A Little	0.069	0.069
2017-03-25 22:44:56 +1000	2017-03-26 01:09:00 +1000	22:44:00	2017-03-25	Sat	2017-03-01	2017	3	22.7333	22.7333	113	dev	-27.464	153.012	2017	Caxton Street	Outside Club / Pub / Casino			Female	23	7pm	4	0	No	A Little
2017-03-25 22:43:03 +1000	2017-03-26 01:09:02 +1000	22:43:00	2017-03-25	Sat	2017-03-01	2017	3	22.7167	22.7167	220	dev	-27.464	153.012	2017	Caxton Street	Outside Club / Pub / Casino			Male	48	5pm	6	0	No	Not at all	0.025	0.025
2017-03-25 22:42:18 +1000	2017-03-25 22:42:19 +1000	22:42:00	2017-03-25	Sat	2017-03-01	2017	3	22.7	22.7	132	dev	-27.4604	153.016	2017	Valley	Train Station			Female	25	8pm	2	0	No	A Little	0.039	0.039
2017-03-25 22:40:06 +1000	2017-03-25 22:40:07 +1000	22:40:00	2017-03-25	Sat	2017-03-01	2017	3	22.6667	22.6667	130	dev	-27.4604	153.016	2017	Valley	Train Station			Male	25	8pm	4	0	No	A Little	0.019	0.019
2017-03-25 22:38:07 +1000	2017-03-25 22:38:08 +1000	22:38:00	2017-03-25	Sat	2017-03-01	2017	3	22.6333	22.6333	188	dev	-27.4698	153.029	2017	Charlotte Street	Outside Club / Pub / Casino			Female	18	5pm	5	0	No	Somewhat	0.197	0.197
2017-03-25 22:37:56 +1000	2017-03-25 22:37:57 +1000	22:37:00	2017-03-25	Sat	2017-03-01	2017	3	22.6167	22.6167	189	dev	-27.4604	153.016	2017	Valley	Train Station			Male	27	8pm	4	0	No	A Little	0.029	0.029
2017-03-25 22:36:13 +1000	2017-03-26 01:45:08 +1000	22:36:00	2017-03-25	Sat	2017-03-01	2017	3	22.6	22.6	604	dev	0	0	2017	Charlotte Street	Outside Club / Pub / Casino			Female	19	6pm	4	0	No	Extremely	0.13	0.13
2017-03-25 22:34:58 +1000	2017-03-25 22:34:59 +1000	22:34:00	2017-03-25	Sat	2017-03-01	2017	3	22.5667	22.5667	103	dev	-27.4698	153.029	2017	Charlotte Street	Outside Club / Pub / Casino			Female	18	5pm	4	0	No	A Little	0.194	0.194
2017-03-25 22:34:46 +1000	2017-03-25 22:34:47 +1000	22:34:00	2017-03-25	Sat	2017-03-01	2017	3	22.5667	22.5667	89	dev	-27.4604	153.016	2017	Valley	Train Station			Female	27	7pm	5	0	No	A Little	0.058	0.058
2017-03-25 22:33:16 +1000	2017-03-25 22:33:17 +1000	22:33:00	2017-03-25	Sat	2017-03-01	2017	3	22.55	22.55	150	dev	-27.4604	153.016	2017	Valley	Train Station			Female	25	6pm	6	0	No	Somewhat	0.107	0.107
2017-03-25 22:33:14 +1000	2017-03-25 22:33:16 +1000	22:33:00	2017-03-25	Sat	2017-03-01	2017	3	22.55	22.55	247	dev	-27.4698	153.029	2017	Charlotte Street	Outside Club / Pub / Casino			Female	26	6pm	7	0	No	Very	0.107	0.107
2017-03-25 22:30:46 +1000	2017-03-25 22:30:27 +1000	22:30:00	2017-03-25	Sat	2017-03-01	2017	3	22.5	22.5	109	dev	-27.4597	153.035	2017	Valley	Train Station			Female	23	7pm	3	0	No	A Little	0.036	0.036
2017-03-25 22:30:46 +1000	2017-03-25 22:30:47 +1000	22:30:00	2017-03-25	Sat	2017-03-01	2017	3	22.5	22.5	220	dev	-27.4604	153.016	2017	Valley	Train Station			Male	25	8pm	9	0	No	Somewhat	0.095	0.095
2017-03-25 22:29:06 +1000	2017-03-25 22:29:08 +1000	22:29:00	2017-03-25	Sat	2017-03-01	2017	3	22.4833	22.4833	137	dev	-27.4698	153.029	2017	Charlotte Street	Outside Club / Pub / Casino			Female	26	7pm	5	0	No	Not at all	0.108	0.108
2017-03-25 22:28:56 +1000	2017-03-25 22:28:38 +1000	22:28:00	2017-03-25	Sat	2017-03-01	2017	3	22.4667	22.4667	198	dev	-27.4597	153.035	2017	Valley	Train Station			Female	18	8pm	7	0	No	Somewhat	0.086	0.086
2017-03-25 22:27:06 +1000	2017-03-25 22:27:06 +1000	22:27:00	2017-03-25	Sat	2017-03-01	2017	3	22.45	22.45	296	dev	-27.4604	153.016	2017	Valley	Train Station			Male	18	9pm	5	0	No	A Little	0.063	0.063
2017-03-25 22:26:49 +1000	2017-03-25 22:26:50 +1000	22:26:00	2017-03-25	Sat	2017-03-01	2017	3	22.4333	22.4333	97	dev	-27.4697	153.029	2017	Charlotte Street	Outside Club / Pub / Casino			Male	19	8pm	2	0	Yes	Very	0
2017-03-25 22:26:07 +1000	2017-03-26 01:45:07 +1000	22:26:00	2017-03-25	Sat	2017-03-01	2017	3	22.4333	22.4333	482	dev	0	0	2017	Charlotte Street	Bus Station			Male	18	9pm	2	0	No	A Little	0.019	0.019
2017-03-25 22:25:38 +1000	2017-03-25 22:25:19 +1000	22:25:00	2017-03-25	Sat	2017-03-01	2017	3	22.4167	22.4167	179	dev	-27.4597	153.035	2017	Valley	Train Station			Male	18	6pm	6	0	No	Very	0.095	0.095
2017-03-25 22:25:11 +1000	2017-03-25 22:25:13 +1000	22:25:00	2017-03-25	Sat	2017-03-01	2017	3	22.4167	22.4167	426	dev	-27.4697	153.029	2017	Charlotte Street	Outside Club / Pub / Casino			Male	19	9pm	1	0	No	Extremely
2017-03-25 22:22:38 +1000	2017-03-25 22:22:20 +1000	22:22:00	2017-03-25	Sat	2017-03-01	2017	3	22.3667	22.3667	244	dev	-27.4597	153.035	2017	Valley	Train Station			Female	18	9pm	5	0	No	Somewhat	0.112	0.112
2017-03-25 22:22:09 +1000	2017-03-25 22:22:11 +1000	22:22:00	2017-03-25	Sat	2017-03-01	2017	3	22.3667	22.3667	223	dev	-27.4604	153.016	2017	Valley	Train Station			Female	19	7pm	8	0	No	Somewhat	0.12	0.12
2017-03-25 22:18:33 +1000	2017-03-25 22:18:15 +1000	22:18:00	2017-03-25	Sat	2017-03-01	2017	3	22.3	22.3	210	dev	-27.4597	153.035	2017	Valley	Train Station			Male	22	9pm	10	0	Yes	Somewhat	0.115	0.115
2017-03-25 22:18:26 +1000	2017-03-25 22:18:27 +1000	22:18:00	2017-03-25	Sat	2017-03-01	2017	3	22.3	22.3	164	dev	-27.4604	153.016	2017	Valley	Train Station			Male	24	8pm	8	0	Yes	Somewhat	0.033	0.033
2017-03-25 22:18:04 +1000	2017-03-25 22:18:06 +1000	22:18:00	2017-03-25	Sat	2017-03-01	2017	3	22.3	22.3	670	dev	-27.4697	153.029	2017	Charlotte Street	Outside Club / Pub / Casino			Female	21	4pm	0	0	No	Somewhat	0.071	0.071
2017-03-25 22:18:04 +1000	2017-03-26 01:45:06 +1000	22:18:00	2017-03-25	Sat	2017-03-01	2017	3	22.3	22.3	770	dev	0	0	2017	Charlotte Street	Outside Club / Pub / Casino			Female	29	9pm	1	0	No	A Little	0.013	0.013
2017-03-25 22:15:41 +1000	2017-03-25 22:15:42 +1000	22:15:00	2017-03-25	Sat	2017-03-01	2017	3	22.25	22.25	83	dev	-27.4604	153.016	2017	Valley	Train Station			Male	22	7pm	6	0	No	A Little	0.061	0.061
2017-03-25 22:15:03 +1000	2017-03-25 22:14:44 +1000	22:15:00	2017-03-25	Sat	2017-03-01	2017	3	22.25	22.25	89	dev	-27.4597	153.035	2017	Valley	Train Station			Female	24	7pm	10	0	No	Somewhat	0.1	0.1
2017-03-25 22:14:17 +1000	2017-03-25 22:14:18 +1000	22:14:00	2017-03-25	Sat	2017-03-01	2017	3	22.2333	22.2333	138	dev	-27.4604	153.016	2017	Valley	Train Station			Male	23	3pm or before	12	0	No	Somewhat	0.223	0.223
2017-03-25 22:12:59 +1000	2017-03-25 22:12:40 +1000	22:12:00	2017-03-25	Sat	2017-03-01	2017	3	22.2	22.2	137	dev	-27.4597	153.035	2017	Valley	Train Station			Female	21	6pm	5	0	No	Not at all	0.052	0.052
2017-03-25 22:11:59 +1000	2017-03-25 22:12:00 +1000	22:11:00	2017-03-25	Sat	2017-03-01	2017	3	22.1833	22.1833	115	dev	-27.4604	153.016	2017	Valley	Train Station			Female	20	6pm	10	0	No	A Little	0.113	0.113
2017-03-25 22:10:42 +1000	2017-03-25 22:10:24 +1000	22:10:00	2017-03-25	Sat	2017-03-01	2017	3	22.1667	22.1667	499	dev	-27.4597	153.035	2017	Valley	Train Station			Female	18	4pm	10	0	No	Not at all	0.04	0.04
2017-03-25 22:10:03 +1000	2017-03-25 22:10:05 +1000	22:10:00	2017-03-25	Sat	2017-03-01	2017	3	22.1667	22.1667	170	dev	-27.4604	153.016	2017	Valley	Train Station			Female	29	6pm	8	0	No	Somewhat	0.182	0.182
2017-03-25 22:07:13 +1000	2017-03-25 22:07:14 +1000	22:07:00	2017-03-25	Sat	2017-03-01	2017	3	22.1167	22.1167	467	dev	-27.4604	153.016	2017	Valley	Train Station			Male	24	9pm	6	0	No	A Little	0.1	0.1
2017-03-25 22:06:53 +1000	2017-03-25 22:06:55 +1000	22:06:00	2017-03-25	Sat	2017-03-01	2017	3	22.1	22.1	401	dev	-27.4697	153.029	2017	Charlotte Street	Outside Club / Pub / Casino			Male	34	8pm	0	0	No	Not at all	0
2017-03-25 22:05:13 +1000	2017-03-26 01:45:05 +1000	22:05:00	2017-03-25	Sat	2017-03-01	2017	3	22.0833	22.0833	190	dev	0	0	2017	Charlotte Street	Outside Club / Pub / Casino			Female	26	9pm	0	0	No	Not at all	0
2017-03-25 22:03:34 +1000	2017-03-26 01:44:55 +1000	22:03:00	2017-03-25	Sat	2017-03-01	2017	3	22.05	22.05	165	dev	-27.4651	153.013	2017	Caxton Street	Outside Club / Pub / Casino			Female	22	7pm	4	0	No	Somewhat	0.053	0.053
2017-03-25 22:02:41 +1000	2017-03-26 01:09:02 +1000	22:02:00	2017-03-25	Sat	2017-03-01	2017	3	22.0333	22.0333	192	dev	-27.4652	153.013	2017	Caxton Street	Outside Club / Pub / Casino			Male	22	10pm	4	0	No	Not at all	0.03	0.03
2017-03-25 22:02:22 +1000	2017-03-25 22:02:04 +1000	22:02:00	2017-03-25	Sat	2017-03-01	2017	3	22.0333	22.0333	117	dev	-27.4597	153.035	2017	Valley	Train Station			Male	22	3pm or before	8	0	No	Somewhat	0.126	0.126
2017-03-25 22:02:03 +1000	2017-03-26 01:45:05 +1000	22:02:00	2017-03-25	Sat	2017-03-01	2017	3	22.0333	22.0333	81	dev	0	0	2017	Charlotte Street	Outside Club / Pub / Casino			Male	23	7pm	9	0	No	A Little	0.012	0.012
2017-03-25 22:00:48 +1000	2017-03-26 01:44:54 +1000	22:00:00	2017-03-25	Sat	2017-03-01	2017	3	22	22	120	dev	-27.4651	153.013	2017	Caxton Street	Outside Club / Pub / Casino			Male	22	8pm	4	0	No	A Little	0.029	0.029
2017-03-25 22:00:41 +1000	2017-03-26 01:45:04 +1000	22:00:00	2017-03-25	Sat	2017-03-01	2017	3	22	22	87	dev	0	0	2017	Charlotte Street	Outside Club / Pub / Casino			Female	25	3pm or before	7	0	No	Somewhat	0.066	0.066
2017-03-25 22:00:12 +1000	2017-03-25 22:00:13 +1000	22:00:00	2017-03-25	Sat	2017-03-01	2017	3	22	22	917	dev	-27.4696	153.029	2017	Charlotte Street	Outside Club / Pub / Casino			Female	24	6pm	3	0	No	A Little	0.034	0.034
2017-03-25 21:59:26 +1000	2017-03-25 21:59:27 +1000	21:59:00	2017-03-25	Sat	2017-03-01	2017	3	21.9833	21.9833	859	dev	-27.4604	153.016	2017	Valley	Train Station			Female	21	8pm	3	0	Yes	Somewhat	0.151	0.151
2017-03-25 21:59:12 +1000	2017-03-26 01:45:03 +1000	21:59:00	2017-03-25	Sat	2017-03-01	2017	3	21.9833	21.9833	148	dev	0	0	2017	Charlotte Street	Outside Club / Pub / Casino			Male	22	3pm or before	7	0	No	Somewhat	0.043	0.043
2017-03-25 21:56:43 +1000	2017-03-26 01:45:02 +1000	21:56:00	2017-03-25	Sat	2017-03-01	2017	3	21.9333	21.9333	808	dev	0	0	2017	Charlotte Street	Outside Club / Pub / Casino			Male	25	6pm	12	0	No	Somewhat	0.117	0.117
2017-03-25 21:45:06 +1000	2017-03-25 21:45:08 +1000	21:45:00	2017-03-25	Sat	2017-03-01	2017	3	21.75	21.75	311	dev	-27.4604	153.016	2017	Valley	Train Station			Male	27	4pm	5	0	No	Not at all	0.097	0.097
2017-03-25 21:44:54 +1000	2017-03-25 21:44:55 +1000	21:44:00	2017-03-25	Sat	2017-03-01	2017	3	21.7333	21.7333	170	dev	-27.4698	153.029	2017	Charlotte Street	Outside Club / Pub / Casino			Female	18	6pm	6	0	No	Not at all	0.116	0.116
2017-03-25 21:43:22 +1000	2017-03-25 21:43:03 +1000	21:43:00	2017-03-25	Sat	2017-03-01	2017	3	21.7167	21.7167	206	dev	-27.4597	153.03	2017	Valley	Train Station			Male	26	3pm or before	15	0	No	Somewhat	0.171	0.171
2017-03-25 21:43:14 +1000	2017-03-26 01:45:02 +1000	21:43:00	2017-03-25	Sat	2017-03-01	2017	3	21.7167	21.7167	119	dev	0	0	2017	Charlotte Street	Outside Club / Pub / Casino			Female	31	6pm	6	0	No	Very	0.101	0.101
2017-03-25 21:42:03 +1000	2017-03-25 21:42:04 +1000	21:42:00	2017-03-25	Sat	2017-03-01	2017	3	21.7	21.7	104	dev	-27.4697	153.029	2017	Charlotte Street	Outside Club / Pub / Casino			Female	20	6pm	8	0	No	Not at all	0.149	0.149
2017-03-25 21:41:14 +1000	2017-03-26 01:45:01 +1000	21:41:00	2017-03-25	Sat	2017-03-01	2017	3	21.6833	21.6833	122	dev	0	0	2017	Charlotte Street	Outside Club / Pub / Casino			Female	22	4pm	0	0	No	A Little	0.104	0.104
2017-03-25 21:40:19 +1000	2017-03-25 21:40:20 +1000	21:40:00	2017-03-25	Sat	2017-03-01	2017	3	21.6667	21.6667	85	dev	-27.4694	153.029	2017	Charlotte Street	Outside Club / Pub / Casino			Female	20	6pm	6	0	No	Not at all	0.112	0.112
2017-03-25 21:39:55 +1000	2017-03-25 21:39:56 +1000	21:39:00	2017-03-25	Sat	2017-03-01	2017	3	21.65	21.65	130	dev	-27.4604	153.016	2017	Valley	Train Station			Male	19	7pm	4	0	Yes	Somewhat	0.011	0.011
2017-03-25 21:39:55 +1000	2017-03-25 21:39:38 +1000	21:39:00	2017-03-25	Sat	2017-03-01	2017	3	21.65	21.65	183	dev	-27.4597	153.03	2017	Valley	Train Station			Male	20	5pm	4	0	No	Somewhat	0.045	0.045
2017-03-25 21:39:11 +1000	2017-03-26 01:45:00 +1000	21:39:00	2017-03-25	Sat	2017-03-01	2017	3	21.65	21.65	551	dev	0	0	2017	Charlotte Street	Outside Club / Pub / Casino			Female	26	6pm	6	0	No	Somewhat	0.1	0.1
2017-03-25 21:38:53 +1000	2017-03-25 21:38:55 +1000	21:38:00	2017-03-25	Sat	2017-03-01	2017	3	21.6333	21.6333	957	dev	-27.4698	153.029	2017	Charlotte Street	Outside Club / Pub / Casino			Female	18	6pm	6	0	No	Not at all	0.073	0.073
2017-03-25 21:37:44 +1000	2017-03-25 21:37:46 +1000	21:37:00	2017-03-25	Sat	2017-03-01	2017	3	21.6167	21.6167	196	dev	-27.4604	153.016	2017	Valley	Train Station			Female	20	6pm	4	0	No	Somewhat	0.053	0.053
2017-03-25 21:36:52 +1000	2017-03-25 21:36:33 +1000	21:36:00	2017-03-25	Sat	2017-03-01	2017	3	21.6	21.6	139	dev	-27.4597	153.03	2017	Valley	Taxi Rank			Female	21	7pm	3	0	No	Somewhat	0.048	0.048
2017-03-25 21:34:32 +1000	2017-03-25 21:34:14 +1000	21:34:00	2017-03-25	Sat	2017-03-01	2017	3	21.5667	21.5667	126	dev	-27.4597	153.03	2017	Valley	Train Station			Male	25	5pm	5	0	No	Somewhat	0.056	0.056
2017-03-25 21:34:28 +1000	2017-03-25 21:34:29 +1000	21:34:00	2017-03-25	Sat	2017-03-01	2017	3	21.5667	21.5667	256	dev	-27.4604	153.016	2017	Valley	Train Station			Male	25	5pm	6	0	No	Not at all	0.026	0.026
2017-03-25 21:32:25 +1000	2017-03-25 21:32:06 +1000	21:32:00	2017-03-25	Sat	2017-03-01	2017	3	21.5333	21.5333	104	dev	-27.4597	153.03	2017	Valley	Train Station			Female	19	6pm	2	0	No	A Little	0.035	0.035
2017-03-25 21:30:40 +1000	2017-03-25 21:30:21 +1000	21:30:00	2017-03-25	Sat	2017-03-01	2017	3	21.5	21.5	107	dev	-27.4597	153.03	2017	Valley	Train Station			Male	19	5pm	2	0	No	A Little	0.019	0.019
2017-03-25 21:30:12 +1000	2017-03-25 21:30:13 +1000	21:30:00	2017-03-25	Sat	2017-03-01	2017	3	21.5	21.5	1151	dev	-27.4604	153.016	2017	Valley	Train Station			Male	21	3pm or before	10	0	No	Not at all	0.122	0.122
2017-03-25 21:29:59 +1000	2017-03-26 01:45:00 +1000	21:29:00	2017-03-25	Sat	2017-03-01	2017	3	21.4833	21.4833	103	dev	0	0	2017	Charlotte Street	Outside Club / Pub / Casino			Female	20	4pm	5	0	No	Somewhat	0.048	0.048
2017-03-25 21:28:52 +1000	2017-03-25 21:28:35 +1000	21:28:00	2017-03-25	Sat	2017-03-01	2017	3	21.4667	21.4667	84	dev	-27.4597	153.03	2017	Valley	Train Station			Male	18	6pm	3	0	No	Not at all	0
2017-03-25 21:28:14 +1000	2017-03-26 01:44:59 +1000	21:28:00	2017-03-25	Sat	2017-03-01	2017	3	21.4667	21.4667	491	dev	0	0	2017	Charlotte Street	Outside Club / Pub / Casino			Female	28	4pm	8	0	No	A Little	0.125	0.125
2017-03-25 21:22:55 +1000	2017-03-25 21:22:57 +1000	21:22:00	2017-03-25	Sat	2017-03-01	2017	3	21.3667	21.3667	179	dev	-27.4697	153.029	2017	Charlotte Street	Outside Club / Pub / Casino			Female	20	7pm	2	0	No	Not at all	0.073	0.073
2017-03-25 21:20:02 +1000	2017-03-26 01:44:58 +1000	21:20:00	2017-03-25	Sat	2017-03-01	2017	3	21.3333	21.3333	758	dev	0	0	2017	Charlotte Street	Outside Club / Pub / Casino			Female	18	8pm	0	0	No	Not at all	0
2017-03-25 21:19:56 +1000	2017-03-25 21:19:58 +1000	21:19:00	2017-03-25	Sat	2017-03-01	2017	3	21.3167	21.3167	835	dev	-27.4698	153.029	2017	Charlotte Street	Outside Club / Pub / Casino			Female	18	6pm	1	0	No	Not at all	0
2017-03-25 21:11:01 +1000	2017-03-25 21:11:02 +1000	21:11:00	2017-03-25	Sat	2017-03-01	2017	3	21.1833	21.1833	243	dev	-27.4604	153.016	2017	Valley	Train Station			Male	25	3pm or before	0	0	No	A Little	0
2017-03-25 21:09:37 +1000	2017-03-26 01:44:54 +1000	21:09:00	2017-03-25	Sat	2017-03-01	2017	3	21.15	21.15	308	dev	-27.4651	153.013	2017	Caxton Street	Outside Club / Pub / Casino			Male	29	4pm	0	0	No	Somewhat	0.158	0.158
2017-03-25 21:08:25 +1000	2017-03-26 01:09:01 +1000	21:08:00	2017-03-25	Sat	2017-03-01	2017	3	21.1333	21.1333	116	dev	-27.4651	153.013	2017	Caxton Street	Outside Club / Pub / Casino			Male	31	3pm or before	2	0	No	A Little	0.14	0.14
2017-03-25 21:07:23 +1000	2017-03-26 01:44:57 +1000	21:07:00	2017-03-25	Sat	2017-03-01	2017	3	21.1167	21.1167	103	dev	0	0	2017	Charlotte Street	Outside Club / Pub / Casino			Female	21	5pm	10	0	No	Very	0.096	0.096
2017-03-25 21:07:02 +1000	2017-03-25 21:07:06 +1000	21:07:00	2017-03-25	Sat	2017-03-01	2017	3	21.1167	21.1167	89	dev	0	0	2017	Charlotte Street	Outside Club / Pub / Casino			Male	19	9pm	0	0	No	Not at all	0
2017-03-25 21:06:57 +1000	2017-03-25 21:06:59 +1000	21:06:00	2017-03-25	Sat	2017-03-01	2017	3	21.1	21.1	244	dev	-27.4604	153.016	2017	Valley	Train Station			Female	30	3pm or before	1	0	No	A Little	0.022	0.022
2017-03-25 21:06:29 +1000	2017-03-26 01:09:03 +1000	21:06:00	2017-03-25	Sat	2017-03-01	2017	3	21.1	21.1	496	dev	-27.4651	153.013	2017	Caxton Street	Outside Club / Pub / Casino			Male	31	3pm or before	6	0	No	A Little	0.075	0.075
2017-03-25 21:06:01 +1000	2017-03-25 21:06:04 +1000	21:06:00	2017-03-25	Sat	2017-03-01	2017	3	21.1	21.1	1309	dev	-27.4697	153.029	2017	Charlotte Street	Outside Club / Pub / Casino			Female	20	5pm	5	0	No	Not at all	0.104	0.104
2017-03-25 21:05:39 +1000	2017-03-26 01:44:57 +1000	21:05:00	2017-03-25	Sat	2017-03-01	2017	3	21.0833	21.0833	582	dev	0	0	2017	Charlotte Street	Outside Club / Pub / Casino			Female	20	5pm	6	0	No	Not at all	0.184	0.184
2017-03-25 21:04:45 +1000	2017-03-25 21:04:27 +1000	21:04:00	2017-03-25	Sat	2017-03-01	2017	3	21.0667	21.0667	178	dev	-27.4597	153.03	2017	Valley	Train Station			Male	35	6pm	2	0	No	A Little	0.01	0.01
2017-03-25 21:04:29 +1000	2017-03-26 01:44:53 +1000	21:04:00	2017-03-25	Sat	2017-03-01	2017	3	21.0667	21.0667	799	dev	-27.4651	153.013	2017	Caxton Street	Outside Club / Pub / Casino			Male	31	6pm	0	0	No	Not at all	0.034	0.034
2017-03-25 21:02:53 +1000	2017-03-25 21:02:55 +1000	21:02:00	2017-03-25	Sat	2017-03-01	2017	3	21.0333	21.0333	204	dev	-27.4604	153.016	2017	Valley	Train Station			Female	25	4pm	3	0	No	A Little	0.068	0.068
2017-03-25 21:01:47 +1000	2017-03-25 21:01:29 +1000	21:01:00	2017-03-25	Sat	2017-03-01	2017	3	21.0167	21.0167	133	dev	-27.4597	153.03	2017	Valley	Train Station			Female	26	7pm	5	0	No	A Little	0.127	0.127
2017-03-25 20:58:13 +1000	2017-03-26 01:09:03 +1000	20:58:00	2017-03-25	Sat	2017-03-01	2017	3	20.9667	20.9667	353	dev	-27.4651	153.013	2017	Caxton Street	Outside Club / Pub / Casino			Male	45	3pm or before	12	0	No	A Little	0.098	0.098
2017-03-25 20:52:19 +1000	2017-03-26 01:09:01 +1000	20:52:00	2017-03-25	Sat	2017-03-01	2017	3	20.8667	20.8667	847	dev	-27.4651	153.013	2017	Caxton Street	Outside Club / Pub / Casino			Male	32	3pm or before	6	0	No	A Little	0.103	0.103
2017-03-25 20:51:09 +1000	2017-03-26 01:44:56 +1000	20:51:00	2017-03-25	Sat	2017-03-01	2017	3	20.85	20.85	376	dev	-27.4651	153.013	2017	Caxton Street	Outside Club / Pub / Casino			Male	24	6pm	4	0	No	Somewhat	0.059	0.059
2017-03-25 20:50:09 +1000	2017-03-26 01:44:56 +1000	20:50:00	2017-03-25	Sat	2017-03-01	2017	3	20.8333	20.8333	4616	dev	0	0	2017	Charlotte Street	Outside Club / Pub / Casino			Female	37	3pm or before	12	0	No	A Little	0.142	0.142
2017-03-25 20:44:52 +1000	2017-03-26 01:44:55 +1000	20:44:00	2017-03-25	Sat	2017-03-01	2017	3	20.7333	20.7333	493	dev	-27.4651	153.013	2017	Caxton Street	Outside Club / Pub / Casino			Female	32	3pm or before	5	0	No	A Little	0.044	0.044
2017-03-26 03:18:00 +1000	2017-03-26 03:18:01 +1000	03:18:00	2017-03-26	Sun	2017-03-01	2017	3	3.3	27.3	85	dev	-27.4822	153.013	2017	Casino	Outside Club / Pub / Casino			Male	18	11pm or after	3	0	No	Not at all	0.028	0.028
2017-03-26 03:16:35 +1000	2017-03-26 03:16:36 +1000	03:16:00	2017-03-26	Sun	2017-03-01	2017	3	3.26667	27.2667	142	dev	-27.4822	153.013	2017	Casino	Outside Club / Pub / Casino			Male	21	9pm	5	0	No	Not at all	0
2017-03-25 23:56:12 +1000	2017-03-25 23:56:13 +1000	23:56:00	2017-03-25	Sat	2017-03-01	2017	3	23.9333	23.9333	134	dev	-27.472	153.018	2017	Casino	Outside Club / Pub / Casino			Male	31	7pm	2	0	Yes	Somewhat	0.112	0.112
2017-03-25 23:04:40 +1000	2017-03-25 23:04:42 +1000	23:04:00	2017-03-25	Sat	2017-03-01	2017	3	23.0667	23.0667	204	dev	-27.472	153.018	2017	Casino	Outside Club / Pub / Casino			Male	23	5pm	8	0	No	A Little	0.057	0.057
2017-03-25 23:04:17 +1000	2017-03-25 23:04:19 +1000	23:04:00	2017-03-25	Sat	2017-03-01	2017	3	23.0667	23.0667	162	dev	0	0	2017	Casino	Outside Club / Pub / Casino			Male	23	7pm	10	0	No	A Little	0.068	0.068
2017-03-25 22:15:21 +1000	2017-03-25 22:15:22 +1000	22:15:00	2017-03-25	Sat	2017-03-01	2017	3	22.25	22.25	535	dev	-27.4776	153.018	2017	Casino	Outside Club / Pub / Casino			Male	28	4pm	4	0	No	A Little	0
2017-03-25 22:07:40 +1000	2017-03-25 22:07:42 +1000	22:07:00	2017-03-25	Sat	2017-03-01	2017	3	22.1167	22.1167	84	dev	0	0	2017	Casino	Outside Club / Pub / Casino			Male	31	5pm	9	0	No	Somewhat	0.138	0.138
2017-03-25 22:06:25 +1000	2017-03-25 22:06:27 +1000	22:06:00	2017-03-25	Sat	2017-03-01	2017	3	22.1	22.1	738	dev	-27.4776	153.018	2017	Casino	Outside Club / Pub / Casino			Male	31	6pm	8	0	No	A Little	0.092	0.092
2017-03-25 22:06:15 +1000	2017-03-25 22:06:18 +1000	22:06:00	2017-03-25	Sat	2017-03-01	2017	3	22.1	22.1	734	dev	0	0	2017	Casino	Outside Club / Pub / Casino			Male	42	6pm	8	0	No	Not at all	0.027	0.027
2017-03-25 21:54:07 +1000	2017-03-25 21:54:09 +1000	21:54:00	2017-03-25	Sat	2017-03-01	2017	3	21.9	21.9	553	dev	-27.4776	153.018	2017	Casino	Outside Club / Pub / Casino			Male	21	10pm	10	0	No	A Little	0
2017-03-25 21:54:00 +1000	2017-03-25 21:54:02 +1000	21:54:00	2017-03-25	Sat	2017-03-01	2017	3	21.9	21.9	471	dev	0	0	2017	Casino	Outside Club / Pub / Casino			Male	20	8pm	0	0	No	Not at all	0
2017-03-25 21:38:03 +1000	2017-03-25 21:38:04 +1000	21:38:00	2017-03-25	Sat	2017-03-01	2017	3	21.6333	21.6333	220	dev	-27.4776	153.018	2017	Casino	Outside Club / Pub / Casino			Male	40	3pm or before	13	0	No	A Little	0.1	0.1
2017-03-25 21:33:34 +1000	2017-03-25 21:33:37 +1000	21:33:00	2017-03-25	Sat	2017-03-01	2017	3	21.55	21.55	204	dev	0	0	2017	Casino	Outside Club / Pub / Casino			Female	26	6pm	7	0	No	A Little	0.093	0.093
2017-03-25 21:30:09 +1000	2017-03-25 21:30:11 +1000	21:30:00	2017-03-25	Sat	2017-03-01	2017	3	21.5	21.5	388	dev	0	0	2017	Casino	Outside Club / Pub / Casino			Female	26	6pm	0	0	No	Not at all	0
