# Supplementary material for: A big night out getting bigger: Alcohol consumption, arrests and crowd numbers, before and after legislative change
Source: PLoS One. 2019 Jun 20;14(6):e0218161. doi: 10.1371/journal.pone.0218161 (PMC6586392; doi:10.1371/journal.pone.0218161)
Supplement: S1 Data — (ZIP) [file pone.0218161.s001.zip › Study 2 - Exit Data.xlsx]

## Sheet: Study 2 - Exit Data
2016-04-03 05:07:46 +1000	2016-04-03 05:57:55 +1000	05:07:00	2016-04-03	Sun	2016-04-01	2016	4	5.11667	29.1167	212	dev	0	0	2016	Valley	Taxi Rank	Male		25	Maybe a little, in general	10pm	11	No	A Little	0	0
2016-04-03 05:06:45 +1000	2016-04-03 05:06:48 +1000	05:06:00	2016-04-03	Sun	2016-04-01	2016	4	5.1	29.1	305	dev	-27.4574	153.034	2016	Valley	Bus Station	Female		18	Not al all	11pm	2	Yes	Very	0	0
2016-04-03 05:04:26 +1000	2016-04-03 05:04:27 +1000	05:04:00	2016-04-03	Sun	2016-04-01	2016	4	5.06667	29.0667	94	dev	-27.4576	153.034	2016	Valley	Bus Station	Female		18	Not al all	11pm	1	Yes	Very	0	0
2016-04-03 05:01:51 +1000	2016-04-03 05:01:52 +1000	05:01:00	2016-04-03	Sun	2016-04-01	2016	4	5.01667	29.0167	104	dev	-27.4576	153.034	2016	Valley	Bus Station	Male		18	Maybe a little, in general	12am	10	No	Somewhat	0.055	0.055	0.055
2016-04-03 05:01:40 +1000	2016-04-03 05:01:42 +1000	05:01:00	2016-04-03	Sun	2016-04-01	2016	4	5.01667	29.0167	109	dev	-27.4574	153.034	2016	Valley	Bus Station	Male		18	Not al all	12am	10	No	Somewhat	0.042	0.042	0.042
2016-04-03 05:00:07 +1000	2016-04-03 05:00:09 +1000	05:00:00	2016-04-03	Sun	2016-04-01	2016	4	5	29	211	dev	-27.4576	153.034	2016	Valley	Bus Station	Female		18	Maybe a little, in general	12am	8	No	Very	0.106	0.106	0.106
2016-04-03 04:59:51 +1000	2016-04-03 04:59:54 +1000	04:59:00	2016-04-03	Sun	2016-04-01	2016	4	4.98333	28.9833	437	dev	-27.4574	153.034	2016	Valley	Bus Station	Female		25	Yes, I had a verbal argument	11pm	1	No	Not at all	0	0
2016-04-03 04:59:34 +1000	2016-04-03 04:59:36 +1000	04:59:00	2016-04-03	Sun	2016-04-01	2016	4	4.98333	28.9833	111	dev	-27.4596	153.035	2016	Valley	Taxi Rank	Male		26	Not al all	10pm	6	No	A Little	0.028	0.028	0.028
2016-04-03 04:57:55 +1000	2016-04-03 04:57:51 +1000	04:57:00	2016-04-03	Sun	2016-04-01	2016	4	4.95	28.95	407	dev	-27.4675	153.013	2016	Caxton Street	Outside Club / Pub / Casino	Male		42	Not al all	1am or after	5	No	A Little	0.065	0.065	0.065
2016-04-03 04:56:35 +1000	2016-04-03 04:56:37 +1000	04:56:00	2016-04-03	Sun	2016-04-01	2016	4	4.93333	28.9333	154	dev	-27.4572	153.034	2016	Valley	Bus Station	Male		22	Not al all	9pm	10	No	A Little	0.041	0.041	0.041
2016-04-03 04:55:33 +1000	2016-04-03 04:55:35 +1000	04:55:00	2016-04-03	Sun	2016-04-01	2016	4	4.91667	28.9167	683	dev	-27.4596	153.035	2016	Valley	Taxi Rank	Male		32	Not al all	10pm	30	No	Extremely	0.119	0.119	0.119
2016-04-03 04:54:32 +1000	2016-04-03 05:57:54 +1000	04:54:00	2016-04-03	Sun	2016-04-01	2016	4	4.9	28.9	133	dev	0	0	2016	Valley	Taxi Rank	Male		27	Yes, I had a verbal argument	11pm	5	Yes	Somewhat	0.133	0.133	0.133
2016-04-03 04:54:00 +1000	2016-04-03 04:54:02 +1000	04:54:00	2016-04-03	Sun	2016-04-01	2016	4	4.9	28.9	98	dev	-27.4572	153.034	2016	Charlotte Street	Bus Station	Male		20	Not al all	11pm	2	No	Somewhat	0.048	0.048	0.048
2016-04-03 04:52:34 +1000	2016-04-03 04:52:36 +1000	04:52:00	2016-04-03	Sun	2016-04-01	2016	4	4.86667	28.8667	226	dev	-27.4572	153.034	2016	Valley	Bus Station	Male		31	Not al all	5pm	20	No	Not at all	0.256	0.256	0.256
2016-04-03 04:52:22 +1000	2016-04-03 04:52:24 +1000	04:52:00	2016-04-03	Sun	2016-04-01	2016	4	4.86667	28.8667	187	dev	-27.4572	153.034	2016	Valley	Bus Station	Female		20	Not al all	11pm	3	No	A Little	0.096	0.096	0.096
2016-04-03 04:51:41 +1000	2016-04-03 04:51:37 +1000	04:51:00	2016-04-03	Sun	2016-04-01	2016	4	4.85	28.85	158	dev	-27.471	153.023	2016	Casino	Outside Club / Pub / Casino	Male		39	Not al all	12am	6	No	Somewhat	0.057	0.057	0.057
2016-04-03 04:51:08 +1000	2016-04-03 04:51:04 +1000	04:51:00	2016-04-03	Sun	2016-04-01	2016	4	4.85	28.85	1070	dev	-27.4675	153.013	2016	Caxton Street	Outside Club / Pub / Casino	Female		23	Not al all	10pm	5	No	Somewhat	0.127	0.127	0.127
2016-04-03 04:49:47 +1000	2016-04-03 05:57:53 +1000	04:49:00	2016-04-03	Sun	2016-04-01	2016	4	4.81667	28.8167	210	dev	0	0	2016	Valley	Taxi Rank	Male		22	Not al all	11pm	5	Yes	Very	0.138	0.138	0.138
2016-04-03 04:49:15 +1000	2016-04-03 04:49:16 +1000	04:49:00	2016-04-03	Sun	2016-04-01	2016	4	4.81667	28.8167	106	dev	-27.4572	153.034	2016	Charlotte Street	Bus Station	Male		20	Not al all	9pm	5	No	Somewhat	0.147	0.147	0.147
2016-04-03 04:48:48 +1000	2016-04-03 04:48:49 +1000	04:48:00	2016-04-03	Sun	2016-04-01	2016	4	4.8	28.8	485	dev	-27.4572	153.034	2016	Valley	Bus Station	Female		18	Not al all	9pm	10	No	Somewhat	0.09	0.09	0.09
2016-04-03 04:47:29 +1000	2016-04-03 04:47:31 +1000	04:47:00	2016-04-03	Sun	2016-04-01	2016	4	4.78333	28.7833	388	dev	-27.4572	153.034	2016	Valley	Bus Station	Female		20	Not al all	9pm	5	No	Somewhat	0.11	0.11	0.11
2016-04-03 04:46:17 +1000	2016-04-03 05:57:52 +1000	04:46:00	2016-04-03	Sun	2016-04-01	2016	4	4.76667	28.7667	89	dev	0	0	2016	Valley	Taxi Rank	Male		21	Not al all	11pm	15	No	Somewhat	0.13	0.13	0.13
2016-04-03 04:46:03 +1000	2016-04-03 05:24:02 +1000	04:46:00	2016-04-03	Sun	2016-04-01	2016	4	4.76667	28.7667	252	dev	0	0	2016	Casino	Outside Club / Pub / Casino	Female		37	Not al all	10pm	10	No	A Little	0	0
2016-04-03 04:45:16 +1000	2016-04-03 04:45:13 +1000	04:45:00	2016-04-03	Sun	2016-04-01	2016	4	4.75	28.75	113	dev	-27.471	153.023	2016	Casino	Outside Club / Pub / Casino	Female		30	Not al all	10pm	7	Yes	Very	0.057	0.057	0.057
2016-04-03 04:44:47 +1000	2016-04-03 05:57:51 +1000	04:44:00	2016-04-03	Sun	2016-04-01	2016	4	4.73333	28.7333	51	dev	0	0	2016	Valley	Taxi Rank	Female		20	Not al all	10pm	20	No	Not at all	0.177	0.177	0.177
2016-04-03 04:44:10 +1000	2016-04-03 04:44:12 +1000	04:44:00	2016-04-03	Sun	2016-04-01	2016	4	4.73333	28.7333	125	dev	-27.4596	153.035	2016	Valley	Taxi Rank	Female		18	Maybe a little, in general	12am	0	No	Not at all	0	0
2016-04-03 04:41:51 +1000	2016-04-03 05:24:00 +1000	04:41:00	2016-04-03	Sun	2016-04-01	2016	4	4.68333	28.6833	84	dev	0	0	2016	Casino	Outside Club / Pub / Casino	Male		25	Maybe a little, in general	1am or after	0	No	Not at all	0	0
2016-04-03 04:41:01 +1000	2016-04-03 04:41:02 +1000	04:41:00	2016-04-03	Sun	2016-04-01	2016	4	4.68333	28.6833	659	dev	-27.4573	153.034	2016	Valley	Bus Station	Male		46	Not al all	1am or after	1	Yes	A Little	0.244	0.244	0.244
2016-04-03 04:40:43 +1000	2016-04-03 04:40:46 +1000	04:40:00	2016-04-03	Sun	2016-04-01	2016	4	4.66667	28.6667	690	dev	-27.4572	153.034	2016	Valley	Bus Station	Male		21	Not al all	10pm	14	No	A Little	0	0
2016-04-03 04:39:56 +1000	2016-04-03 04:39:58 +1000	04:39:00	2016-04-03	Sun	2016-04-01	2016	4	4.65	28.65	172	dev	-27.4596	153.035	2016	Valley	Taxi Rank	Male		19	Maybe a little, in general	12am	10	No	A Little	0.066	0.066	0.066
2016-04-03 04:37:33 +1000	2016-04-03 05:23:58 +1000	04:37:00	2016-04-03	Sun	2016-04-01	2016	4	4.61667	28.6167	147	dev	0	0	2016	Casino	Outside Club / Pub / Casino	Male		29	Not al all	11pm	15	No	Somewhat	0.139	0.139	0.139
2016-04-03 04:37:04 +1000	2016-04-03 04:37:06 +1000	04:37:00	2016-04-03	Sun	2016-04-01	2016	4	4.61667	28.6167	77	dev	-27.4596	153.035	2016	Valley	Taxi Rank	Male		26	Not al all	11pm	3	No	A Little	0	0
2016-04-03 04:33:18 +1000	2016-04-03 04:33:13 +1000	04:33:00	2016-04-03	Sun	2016-04-01	2016	4	4.55	28.55	90	dev	-27.4664	153.016	2016	Caxton Street	Outside Club / Pub / Casino	Male		29	Not al all	11pm	14	No	A Little	0.174	0.174	0.174
2016-04-03 04:32:45 +1000	2016-04-03 05:57:50 +1000	04:32:00	2016-04-03	Sun	2016-04-01	2016	4	4.53333	28.5333	107	dev	0	0	2016	Valley	Taxi Rank	Female		21	Not al all	10pm	9	No	A Little	0.157	0.157	0.157
2016-04-03 04:32:27 +1000	2016-04-03 06:01:34 +1000	04:32:00	2016-04-03	Sun	2016-04-01	2016	4	4.53333	28.5333	1013	dev	-27.4642	153.012	2016	Caxton Street	Outside Club / Pub / Casino	Male		25	Not al all	1am or after	3	No	Not at all	0.16	0.16	0.16
2016-04-03 04:31:48 +1000	2016-04-03 04:31:44 +1000	04:31:00	2016-04-03	Sun	2016-04-01	2016	4	4.51667	28.5167	923	dev	-27.4664	153.016	2016	Caxton Street	Outside Club / Pub / Casino	Female		27	Not al all	11pm	8	No	Somewhat	0.173	0.173	0.173
2016-04-03 04:30:57 +1000	2016-04-03 05:57:49 +1000	04:30:00	2016-04-03	Sun	2016-04-01	2016	4	4.5	28.5	383	dev	0	0	2016	Valley	Taxi Rank	Male		18	Not al all	12am	12	No	Very	0.027	0.027	0.027
2016-04-03 04:30:01 +1000	2016-04-03 04:30:03 +1000	04:30:00	2016-04-03	Sun	2016-04-01	2016	4	4.5	28.5	99	dev	-27.4574	153.034	2016	Valley	Taxi Rank	Female		19	Maybe a little, in general	9pm	6	No	Not at all	0.035	0.035	0.035
2016-04-03 04:28:49 +1000	2016-04-03 04:28:45 +1000	04:28:00	2016-04-03	Sun	2016-04-01	2016	4	4.46667	28.4667	138	dev	-27.471	153.023	2016	Casino	Outside Club / Pub / Casino	Female		34	Not al all	1am or after	10	No	Very	0.176	0.176	0.176
2016-04-03 04:28:22 +1000	2016-04-03 04:28:24 +1000	04:28:00	2016-04-03	Sun	2016-04-01	2016	4	4.46667	28.4667	102	dev	-27.4574	153.034	2016	Valley	Taxi Rank	Male		18	Maybe a little, in general	9pm	4	No	A Little	0.069	0.069	0.069
2016-04-03 04:27:49 +1000	2016-04-03 05:23:59 +1000	04:27:00	2016-04-03	Sun	2016-04-01	2016	4	4.45	28.45	144	dev	0	0	2016	Casino	Outside Club / Pub / Casino	Male		38	Not al all	6pm	15	No	A Little	0.163	0.163	0.163
2016-04-03 04:24:19 +1000	2016-04-03 04:24:14 +1000	04:24:00	2016-04-03	Sun	2016-04-01	2016	4	4.4	28.4	179	dev	-27.4713	153.023	2016	Casino	Outside Club / Pub / Casino	Female		36	Not al all	10pm	8	No	Very	0.195	0.195	0.195
2016-04-03 04:23:57 +1000	2016-04-03 04:23:59 +1000	04:23:00	2016-04-03	Sun	2016-04-01	2016	4	4.38333	28.3833	363	dev	-27.4596	153.035	2016	Valley	Taxi Rank	Male		21	Not al all	11pm	9	Yes	A Little	0.087	0.087	0.087
2016-04-03 04:23:17 +1000	2016-04-03 05:24:01 +1000	04:23:00	2016-04-03	Sun	2016-04-01	2016	4	4.38333	28.3833	116	dev	0	0	2016	Casino	Outside Club / Pub / Casino	Female		20	Not al all	11pm	8	No	Somewhat	0.216	0.216	0.216
2016-04-03 04:23:17 +1000	2016-04-03 05:57:47 +1000	04:23:00	2016-04-03	Sun	2016-04-01	2016	4	4.38333	28.3833	104	dev	0	0	2016	Valley	Taxi Rank	Male		29	Not al all	11pm	14	No	A Little	0.158	0.158	0.158
2016-04-03 04:21:32 +1000	2016-04-03 05:57:46 +1000	04:21:00	2016-04-03	Sun	2016-04-01	2016	4	4.35	28.35	675	dev	0	0	2016	Valley	Taxi Rank	Male		25	Yes, I was physically touched against my will	10pm	15	No	Very	0.148	0.148	0.148
2016-04-03 04:16:32 +1000	2016-04-03 04:16:33 +1000	04:16:00	2016-04-03	Sun	2016-04-01	2016	4	4.26667	28.2667	190	dev	-27.4596	153.035	2016	Valley	Taxi Rank	Female		27	Not al all	10pm	3	No	Somewhat	0.165	0.165	0.165
2016-04-03 04:16:25 +1000	2016-04-03 04:16:20 +1000	04:16:00	2016-04-03	Sun	2016-04-01	2016	4	4.26667	28.2667	154	dev	-27.4664	153.016	2016	Caxton Street	Outside Club / Pub / Casino	Female		21	Not al all	12am	2	No	A Little	0.243	0.243	0.243
2016-04-03 04:15:34 +1000	2016-04-03 05:36:07 +1000	04:15:00	2016-04-03	Sun	2016-04-01	2016	4	4.25	28.25	180	dev	-27.4642	153.012	2016	Caxton Street	Outside Club / Pub / Casino	Male		28	Maybe a little, in general	8pm	14	No	A Little	0.247	0.247	0.247
2016-04-03 04:14:43 +1000	2016-04-03 04:14:39 +1000	04:14:00	2016-04-03	Sun	2016-04-01	2016	4	4.23333	28.2333	363	dev	-27.4713	153.023	2016	Casino	Outside Club / Pub / Casino	Female		53	Not al all	10pm	88	No	Somewhat	0.115	0.115	0.115
2016-04-03 04:13:51 +1000	2016-04-03 04:13:46 +1000	04:13:00	2016-04-03	Sun	2016-04-01	2016	4	4.21667	28.2167	169	dev	-27.4664	153.016	2016	Caxton Street	Outside Club / Pub / Casino	Female		24	Yes, I was physically touched against my will	8pm	9	No	Somewhat	0.23	0.23	0.23
2016-04-03 04:13:30 +1000	2016-04-03 05:24:02 +1000	04:13:00	2016-04-03	Sun	2016-04-01	2016	4	4.21667	28.2167	74	dev	0	0	2016	Casino	Outside Club / Pub / Casino	Male		29	Not al all	8pm	15	No	Somewhat	0.136	0.136	0.136
2016-04-03 04:12:34 +1000	2016-04-03 06:01:35 +1000	04:12:00	2016-04-03	Sun	2016-04-01	2016	4	4.2	28.2	83	dev	-27.4642	153.012	2016	Caxton Street	Outside Club / Pub / Casino	Male		26	Not al all	10pm	17	No	Very	0.223	0.223	0.223
2016-04-03 04:11:02 +1000	2016-04-03 04:10:58 +1000	04:11:00	2016-04-03	Sun	2016-04-01	2016	4	4.18333	28.1833	743	dev	-27.4664	153.016	2016	Caxton Street	Outside Club / Pub / Casino	Male		28	Not al all	5pm	9	No	Very	0.073	0.073	0.073
2016-04-03 04:08:49 +1000	2016-04-03 05:24:00 +1000	04:08:00	2016-04-03	Sun	2016-04-01	2016	4	4.13333	28.1333	78	dev	0	0	2016	Casino	Outside Club / Pub / Casino	Female		42	Not al all	11pm	7	No	Very	0.157	0.157	0.157
2016-04-03 04:08:40 +1000	2016-04-03 04:08:36 +1000	04:08:00	2016-04-03	Sun	2016-04-01	2016	4	4.13333	28.1333	119	dev	-27.4713	153.023	2016	Casino	Outside Club / Pub / Casino	Male		37	Not al all	1am or after	15	No	Somewhat	0.119	0.119	0.119
2016-04-03 04:04:56 +1000	2016-04-03 05:57:46 +1000	04:04:00	2016-04-03	Sun	2016-04-01	2016	4	4.06667	28.0667	607	dev	0	0	2016	Valley	Taxi Rank	Male		28	Not al all	12am	6	No	Somewhat	0.207	0.207	0.207
2016-04-03 04:04:01 +1000	2016-04-03 04:03:57 +1000	04:04:00	2016-04-03	Sun	2016-04-01	2016	4	4.06667	28.0667	109	dev	-27.4712	153.023	2016	Casino	Outside Club / Pub / Casino	Male		23	Not al all	10pm	15	Yes	Extremely	0.114	0.114	0.114
2016-04-03 04:02:24 +1000	2016-04-03 04:02:26 +1000	04:02:00	2016-04-03	Sun	2016-04-01	2016	4	4.03333	28.0333	86	dev	-27.4596	153.035	2016	Valley	Taxi Rank	Male		24	Not al all	9pm	10	No	Very	0.033	0.033	0.033
2016-04-03 04:00:47 +1000	2016-04-03 04:00:44 +1000	04:00:00	2016-04-03	Sun	2016-04-01	2016	4	4	28	100	dev	-27.4712	153.023	2016	Valley	Outside Club / Pub / Casino	Male		23	Not al all	9pm	15	Yes	Extremely	0.156	0.156	0.156
2016-04-03 04:00:35 +1000	2016-04-03 05:24:01 +1000	04:00:00	2016-04-03	Sun	2016-04-01	2016	4	4	28	556	dev	0	0	2016	Casino	Outside Club / Pub / Casino	Female		37	Not al all	Before 5pm	20	No	A Little	0.103	0.103	0.103
2016-04-03 03:58:39 +1000	2016-04-03 03:58:35 +1000	03:58:00	2016-04-03	Sun	2016-04-01	2016	4	3.96667	27.9667	290	dev	-27.4664	153.016	2016	Caxton Street	Outside Club / Pub / Casino	Male		35	Not al all	1am or after	2	No	Not at all	0	0
2016-04-03 03:54:48 +1000	2016-04-03 05:57:45 +1000	03:54:00	2016-04-03	Sun	2016-04-01	2016	4	3.9	27.9	378	dev	0	0	2016	Valley	Taxi Rank	Female		26	Not al all	11pm	15	No	Very	0.099	0.099	0.099
2016-04-03 03:54:26 +1000	2016-04-03 05:36:09 +1000	03:54:00	2016-04-03	Sun	2016-04-01	2016	4	3.9	27.9	850	dev	-27.4642	153.012	2016	Caxton Street	Outside Club / Pub / Casino	Male		25	Not al all	12am	7	No	Somewhat	0.17	0.17	0.17
2016-04-03 03:53:49 +1000	2016-04-03 03:53:45 +1000	03:53:00	2016-04-03	Sun	2016-04-01	2016	4	3.88333	27.8833	777	dev	-27.4664	153.016	2016	Caxton Street	Outside Club / Pub / Casino	Male		24	Not al all	12am	5	No	A Little	0.125	0.125	0.125
2016-04-03 03:53:31 +1000	2016-04-03 03:53:33 +1000	03:53:00	2016-04-03	Sun	2016-04-01	2016	4	3.88333	27.8833	215	dev	-27.4596	153.035	2016	Valley	Taxi Rank	Male		30	Maybe a little, in general	10pm	7	No	Somewhat	0.136	0.136	0.136
2016-04-03 03:51:19 +1000	2016-04-03 05:23:59 +1000	03:51:00	2016-04-03	Sun	2016-04-01	2016	4	3.85	27.85	103	dev	0	0	2016	Casino	Outside Club / Pub / Casino	Female		46	Not al all	12am	2	Yes	Not at all	0.031	0.031	0.031
2016-04-03 03:48:57 +1000	2016-04-03 03:48:59 +1000	03:48:00	2016-04-03	Sun	2016-04-01	2016	4	3.8	27.8	303	dev	-27.4596	153.035	2016	Valley	Taxi Rank	Female		26	Not al all	9pm	8	No	Somewhat	0.072	0.072	0.072
2016-04-03 03:48:29 +1000	2016-04-03 05:57:44 +1000	03:48:00	2016-04-03	Sun	2016-04-01	2016	4	3.8	27.8	398	dev	0	0	2016	Valley	Taxi Rank	Female		18	Not al all	10pm	4	Yes	Somewhat	0	0
2016-04-03 03:45:46 +1000	2016-04-03 03:45:48 +1000	03:45:00	2016-04-03	Sun	2016-04-01	2016	4	3.75	27.75	528	dev	-27.4699	153.029	2016	Charlotte Street	Outside Club / Pub / Casino	Female		31	Not al all	1am or after	5	No	Extremely	0.2	0.2	0.2
2016-04-03 03:43:54 +1000	2016-04-03 03:43:55 +1000	03:43:00	2016-04-03	Sun	2016-04-01	2016	4	3.71667	27.7167	124	dev	-27.4596	153.035	2016	Valley	Taxi Rank	Female		18	Not al all	9pm	10	Yes	Very	0.078	0.078	0.078
2016-04-03 03:42:11 +1000	2016-04-03 03:42:12 +1000	03:42:00	2016-04-03	Sun	2016-04-01	2016	4	3.7	27.7	584	dev	-27.4697	153.029	2016	Charlotte Street	Outside Club / Pub / Casino	Male		21	Not al all	6pm	5	No	A Little	0.141	0.141	0.141
2016-04-03 03:41:51 +1000	2016-04-03 05:57:43 +1000	03:41:00	2016-04-03	Sun	2016-04-01	2016	4	3.68333	27.6833	187	dev	0	0	2016	Valley	Taxi Rank	Male		19	Maybe a little, in general	12am	0	No	Not at all	0	0
2016-04-03 03:41:50 +1000	2016-04-03 03:41:52 +1000	03:41:00	2016-04-03	Sun	2016-04-01	2016	4	3.68333	27.6833	81	dev	-27.4596	153.035	2016	Valley	Taxi Rank	Male		19	Not al all	10pm	0	No	Not at all	0	0
2016-04-03 03:40:52 +1000	2016-04-03 03:40:47 +1000	03:40:00	2016-04-03	Sun	2016-04-01	2016	4	3.66667	27.6667	208	dev	-27.4664	153.016	2016	Caxton Street	Outside Club / Pub / Casino	Male		21	Not al all	12am	8	No	Somewhat	0.059	0.059	0.059
2016-04-03 03:40:16 +1000	2016-04-03 05:36:03 +1000	03:40:00	2016-04-03	Sun	2016-04-01	2016	4	3.66667	27.6667	157	dev	-27.4642	153.012	2016	Caxton Street	Outside Club / Pub / Casino	Male		26	Not al all	11pm	24	No	A Little	0.129	0.129	0.129
2016-04-03 03:38:43 +1000	2016-04-03 05:57:42 +1000	03:38:00	2016-04-03	Sun	2016-04-01	2016	4	3.63333	27.6333	64	dev	0	0	2016	Valley	Taxi Rank	Male		21	Not al all	11pm	9	No	Somewhat	0.091	0.091	0.091
2016-04-03 03:37:39 +1000	2016-04-03 05:36:06 +1000	03:37:00	2016-04-03	Sun	2016-04-01	2016	4	3.61667	27.6167	91	dev	-27.4642	153.012	2016	Caxton Street	Outside Club / Pub / Casino	Female		27	Not al all	11pm	10	No	Somewhat	0.14	0.14	0.14
2016-04-03 03:37:26 +1000	2016-04-03 05:57:41 +1000	03:37:00	2016-04-03	Sun	2016-04-01	2016	4	3.61667	27.6167	201	dev	0	0	2016	Valley	Taxi Rank	Male		24	Not al all	10pm	10	No	Not at all	0.056	0.056	0.056
2016-04-03 03:37:24 +1000	2016-04-03 03:37:20 +1000	03:37:00	2016-04-03	Sun	2016-04-01	2016	4	3.61667	27.6167	182	dev	-27.4664	153.016	2016	Caxton Street	Outside Club / Pub / Casino	Male		27	Maybe a little, in general	6pm	8	No	Very	0.211	0.211	0.211
2016-04-03 03:36:08 +1000	2016-04-03 05:36:08 +1000	03:36:00	2016-04-03	Sun	2016-04-01	2016	4	3.6	27.6	128	dev	-27.4642	153.012	2016	Caxton Street	Outside Club / Pub / Casino	Male		30	Not al all	10pm	7	No	Somewhat	0.094	0.094	0.094
2016-04-03 03:34:22 +1000	2016-04-03 03:34:17 +1000	03:34:00	2016-04-03	Sun	2016-04-01	2016	4	3.56667	27.5667	200	dev	-27.4664	153.016	2016	Caxton Street	Outside Club / Pub / Casino	Male		28	Not al all	1am or after	6	No	A Little	0.051	0.051	0.051
2016-04-03 03:34:04 +1000	2016-04-03 05:57:40 +1000	03:34:00	2016-04-03	Sun	2016-04-01	2016	4	3.56667	27.5667	91	dev	0	0	2016	Valley	Taxi Rank	Male		21	Not al all	11pm	2	No	A Little	0.104	0.104	0.104
2016-04-03 03:33:59 +1000	2016-04-03 05:36:05 +1000	03:33:00	2016-04-03	Sun	2016-04-01	2016	4	3.55	27.55	129	dev	-27.4642	153.012	2016	Caxton Street	Outside Club / Pub / Casino	Male		27	Not al all	8pm	2	No	Not at all	0.011	0.011	0.011
2016-04-03 03:33:56 +1000	2016-04-03 03:33:57 +1000	03:33:00	2016-04-03	Sun	2016-04-01	2016	4	3.55	27.55	104	dev	-27.4699	153.029	2016	Charlotte Street	Outside Club / Pub / Casino	Male		23	Not al all	10pm	10	No	A Little	0.024	0.024	0.024
2016-04-03 03:32:27 +1000	2016-04-03 03:32:29 +1000	03:32:00	2016-04-03	Sun	2016-04-01	2016	4	3.53333	27.5333	139	dev	-27.4697	153.029	2016	Charlotte Street	Outside Club / Pub / Casino	Male		30	Not al all	12am	9	No	A Little	0.102	0.102	0.102
2016-04-03 03:32:12 +1000	2016-04-03 03:32:14 +1000	03:32:00	2016-04-03	Sun	2016-04-01	2016	4	3.53333	27.5333	242	dev	-27.4699	153.029	2016	Charlotte Street	Outside Club / Pub / Casino	Male		22	Not al all	8pm	8	No	Somewhat	0.077	0.077	0.077
2016-04-03 03:31:50 +1000	2016-04-03 05:36:10 +1000	03:31:00	2016-04-03	Sun	2016-04-01	2016	4	3.51667	27.5167	947	dev	-27.4642	153.012	2016	Caxton Street	Outside Club / Pub / Casino	Male		41	Not al all	12am	6	No	A Little	0.12	0.12	0.12
2016-04-03 03:31:11 +1000	2016-04-03 05:57:40 +1000	03:31:00	2016-04-03	Sun	2016-04-01	2016	4	3.51667	27.5167	220	dev	0	0	2016	Valley	Taxi Rank	Female		21	Not al all	11pm	2	No	Somewhat	0.105	0.105	0.105
2016-04-03 03:31:02 +1000	2016-04-03 03:30:57 +1000	03:31:00	2016-04-03	Sun	2016-04-01	2016	4	3.51667	27.5167	774	dev	-27.4664	153.016	2016	Caxton Street	Outside Club / Pub / Casino	Male		28	Not al all	9pm	4	No	A Little	0.009	0.009	0.009
2016-04-03 03:29:28 +1000	2016-04-03 03:29:30 +1000	03:29:00	2016-04-03	Sun	2016-04-01	2016	4	3.48333	27.4833	384	dev	-27.4697	153.029	2016	Charlotte Street	Outside Club / Pub / Casino	Male		29	Not al all	1am or after	1	No	A Little	0.111	0.111	0.111
2016-04-03 03:29:13 +1000	2016-04-03 03:34:58 +1000	03:29:00	2016-04-03	Sun	2016-04-01	2016	4	3.48333	27.4833	83	dev	0	0	2016	Casino	Outside Club / Pub / Casino	Male		23	Not al all	10pm	1	No	Not at all	0	0
2016-04-03 03:28:52 +1000	2016-04-03 03:28:54 +1000	03:28:00	2016-04-03	Sun	2016-04-01	2016	4	3.46667	27.4667	165	dev	-27.4596	153.035	2016	Valley	Taxi Rank	Male		35	Not al all	9pm	12	No	Very	0.107	0.107	0.107
2016-04-03 03:27:30 +1000	2016-04-03 05:57:39 +1000	03:27:00	2016-04-03	Sun	2016-04-01	2016	4	3.45	27.45	130	dev	0	0	2016	Valley	Taxi Rank	Male		24	Not al all	10pm	7	No	Not at all	0.02	0.02	0.02
2016-04-03 03:26:48 +1000	2016-04-03 03:26:43 +1000	03:26:00	2016-04-03	Sun	2016-04-01	2016	4	3.43333	27.4333	117	dev	-27.4711	153.023	2016	Casino	Outside Club / Pub / Casino	Male		30	Not al all	Before 5pm	12	No	Somewhat	0.046	0.046	0.046
2016-04-03 03:26:30 +1000	2016-04-03 03:26:32 +1000	03:26:00	2016-04-03	Sun	2016-04-01	2016	4	3.43333	27.4333	561	dev	-27.4699	153.029	2016	Charlotte Street	Outside Club / Pub / Casino	Female		26	Yes, I was physically touched against my will	10pm	5	No	Somewhat	0.108	0.108	0.108
2016-04-03 03:26:07 +1000	2016-04-03 03:26:09 +1000	03:26:00	2016-04-03	Sun	2016-04-01	2016	4	3.43333	27.4333	152	dev	-27.4596	153.035	2016	Valley	Taxi Rank	Male		32	Not al all	Before 5pm	20	No	A Little	0.126	0.126	0.126
2016-04-03 03:25:19 +1000	2016-04-03 05:57:38 +1000	03:25:00	2016-04-03	Sun	2016-04-01	2016	4	3.41667	27.4167	156	dev	0	0	2016	Valley	Taxi Rank	Female		44	Not al all	9pm	9	No	Somewhat	0.132	0.132	0.132
2016-04-03 03:24:51 +1000	2016-04-03 03:24:47 +1000	03:24:00	2016-04-03	Sun	2016-04-01	2016	4	3.4	27.4	123	dev	-27.4711	153.023	2016	Casino	Outside Club / Pub / Casino	Female		28	Not al all	10pm	7	No	A Little	0.029	0.029	0.029
2016-04-03 03:23:39 +1000	2016-04-03 03:23:43 +1000	03:23:00	2016-04-03	Sun	2016-04-01	2016	4	3.38333	27.3833	125	dev	0	0	2016	Casino	Outside Club / Pub / Casino	Female		27	Yes, I had a verbal argument	10pm	10	No	A Little	0.147	0.147	0.147
2016-04-03 03:23:35 +1000	2016-04-03 03:23:36 +1000	03:23:00	2016-04-03	Sun	2016-04-01	2016	4	3.38333	27.3833	135	dev	-27.4596	153.035	2016	Valley	Taxi Rank	Female		18	Not al all	10pm	7	No	Very	0.047	0.047	0.047
2016-04-03 03:23:03 +1000	2016-04-03 03:23:06 +1000	03:23:00	2016-04-03	Sun	2016-04-01	2016	4	3.38333	27.3833	259	dev	-27.4697	153.029	2016	Charlotte Street	Outside Club / Pub / Casino	Male		31	Yes, I had a verbal argument	11pm	15	No	Extremely	0.211	0.211	0.211
2016-04-03 03:22:48 +1000	2016-04-03 03:22:44 +1000	03:22:00	2016-04-03	Sun	2016-04-01	2016	4	3.36667	27.3667	142	dev	-27.4711	153.023	2016	Casino	Outside Club / Pub / Casino	Male		31	Not al all	11pm	0	No	Not at all	0	0
2016-04-03 03:22:42 +1000	2016-04-03 05:57:37 +1000	03:22:00	2016-04-03	Sun	2016-04-01	2016	4	3.36667	27.3667	841	dev	0	0	2016	Valley	Taxi Rank	Female		18	Not al all	12am	6	No	A Little	0.046	0.046	0.046
2016-04-03 03:21:20 +1000	2016-04-03 03:21:22 +1000	03:21:00	2016-04-03	Sun	2016-04-01	2016	4	3.35	27.35	137	dev	-27.4596	153.035	2016	Valley	Taxi Rank	Male		20	Not al all	11pm	5	No	Somewhat	0.086	0.086	0.086
2016-04-03 03:20:26 +1000	2016-04-03 03:20:22 +1000	03:20:00	2016-04-03	Sun	2016-04-01	2016	4	3.33333	27.3333	172	dev	-27.4711	153.023	2016	Casino	Outside Club / Pub / Casino	Female		18	Yes, I had a verbal argument	11pm	3	Yes	A Little	0.042	0.042	0.042
2016-04-03 03:20:01 +1000	2016-04-03 03:20:01 +1000	03:20:00	2016-04-03	Sun	2016-04-01	2016	4	3.33333	27.3333	101	dev	0	0	2016	Casino	Outside Club / Pub / Casino	Female		18	Yes, I had a verbal argument	11pm	5	No	Not at all	0	0
2016-04-03 03:19:03 +1000	2016-04-03 03:19:04 +1000	03:19:00	2016-04-03	Sun	2016-04-01	2016	4	3.31667	27.3167	87	dev	-27.4596	153.035	2016	Valley	Taxi Rank	Male		24	Maybe a little, in general	10pm	7	No	Not at all	0.029	0.029	0.029
2016-04-03 03:18:44 +1000	2016-04-03 03:18:46 +1000	03:18:00	2016-04-03	Sun	2016-04-01	2016	4	3.3	27.3	94	dev	-27.4697	153.029	2016	Charlotte Street	Outside Club / Pub / Casino	Male		20	Not al all	11pm	3	No	A Little	0	0
2016-04-03 03:18:20 +1000	2016-04-03 03:18:24 +1000	03:18:00	2016-04-03	Sun	2016-04-01	2016	4	3.3	27.3	88	dev	0	0	2016	Casino	Outside Club / Pub / Casino	Male		18	Not al all	9pm	2	No	A Little	0	0
2016-04-03 03:18:08 +1000	2016-04-03 03:18:03 +1000	03:18:00	2016-04-03	Sun	2016-04-01	2016	4	3.3	27.3	181	dev	-27.4664	153.016	2016	Caxton Street	Outside Club / Pub / Casino	Male		28	Not al all	12am	4	No	Somewhat	0.125	0.125	0.125
2016-04-03 03:17:31 +1000	2016-04-03 03:17:27 +1000	03:17:00	2016-04-03	Sun	2016-04-01	2016	4	3.28333	27.2833	250	dev	-27.4711	153.023	2016	Casino	Outside Club / Pub / Casino	Male		55	Not al all	8pm	1	No	Not at all	0	0
2016-04-03 03:16:52 +1000	2016-04-03 03:16:54 +1000	03:16:00	2016-04-03	Sun	2016-04-01	2016	4	3.26667	27.2667	124	dev	0	0	2016	Casino	Outside Club / Pub / Casino	Female		18	Not al all	9pm	2	No	Not at all	0	0
2016-04-03 03:15:58 +1000	2016-04-03 03:16:00 +1000	03:15:00	2016-04-03	Sun	2016-04-01	2016	4	3.25	27.25	178	dev	-27.4596	153.035	2016	Valley	Taxi Rank	Male		19	Not al all	11pm	6	No	Very	0.112	0.112	0.112
2016-04-03 03:15:23 +1000	2016-04-03 06:01:36 +1000	03:15:00	2016-04-03	Sun	2016-04-01	2016	4	3.25	27.25	113	dev	-27.4642	153.012	2016	Caxton Street	Outside Club / Pub / Casino	Male		28	Not al all	10pm	12	No	Somewhat	0.142	0.142	0.142
2016-04-03 03:15:07 +1000	2016-04-03 03:15:04 +1000	03:15:00	2016-04-03	Sun	2016-04-01	2016	4	3.25	27.25	1822	dev	-27.4664	153.016	2016	Caxton Street	Outside Club / Pub / Casino	Male		30	Not al all	10pm	5	No	Somewhat	0.189	0.189	0.189
2016-04-03 03:14:48 +1000	2016-04-03 03:14:49 +1000	03:14:00	2016-04-03	Sun	2016-04-01	2016	4	3.23333	27.2333	98	dev	0	0	2016	Casino	Outside Club / Pub / Casino	Female		29	Not al all	1am or after	2	No	Somewhat	0.018	0.018	0.018
2016-04-03 03:14:39 +1000	2016-04-03 03:14:41 +1000	03:14:00	2016-04-03	Sun	2016-04-01	2016	4	3.23333	27.2333	345	dev	-27.4702	153.028	2016	Charlotte Street	Outside Club / Pub / Casino	Male		30	Not al all	1am or after	3	No	Somewhat	0.153	0.153	0.153
2016-04-03 03:14:25 +1000	2016-04-03 03:14:27 +1000	03:14:00	2016-04-03	Sun	2016-04-01	2016	4	3.23333	27.2333	310	dev	-27.4699	153.029	2016	Charlotte Street	Outside Club / Pub / Casino	Male		27	Not al all	10pm	22	No	Very	0.206	0.206	0.206
2016-04-03 03:13:21 +1000	2016-04-03 03:13:17 +1000	03:13:00	2016-04-03	Sun	2016-04-01	2016	4	3.21667	27.2167	93	dev	-27.4711	153.023	2016	Casino	Outside Club / Pub / Casino	Female		24	Not al all	6pm	2	No	Not at all	0	0
2016-04-03 03:13:10 +1000	2016-04-03 03:13:10 +1000	03:13:00	2016-04-03	Sun	2016-04-01	2016	4	3.21667	27.2167	89	dev	0	0	2016	Casino	Outside Club / Pub / Casino	Female		25	Not al all	12am	2	No	Not at all	0.02	0.02	0.02
2016-04-03 03:11:28 +1000	2016-04-03 03:11:30 +1000	03:11:00	2016-04-03	Sun	2016-04-01	2016	4	3.18333	27.1833	121	dev	-27.4596	153.035	2016	Valley	Taxi Rank	Female		18	Not al all	11pm	1	No	Very	0.144	0.144	0.144
2016-04-03 03:09:27 +1000	2016-04-03 03:09:28 +1000	03:09:00	2016-04-03	Sun	2016-04-01	2016	4	3.15	27.15	103	dev	-27.4596	153.035	2016	Valley	Taxi Rank	Male		21	Not al all	12am	3	Yes	A Little	0	0
2016-04-03 03:09:15 +1000	2016-04-03 03:09:17 +1000	03:09:00	2016-04-03	Sun	2016-04-01	2016	4	3.15	27.15	359	dev	-27.4699	153.029	2016	Charlotte Street	Outside Club / Pub / Casino	Female		36	Not al all	10pm	6	No	Somewhat	0.116	0.116	0.116
2016-04-03 03:08:53 +1000	2016-04-03 03:08:56 +1000	03:08:00	2016-04-03	Sun	2016-04-01	2016	4	3.13333	27.1333	468	dev	-27.4702	153.028	2016	Charlotte Street	Outside Club / Pub / Casino	Male		25	Not al all	9pm	8	No	A Little	0.058	0.058	0.058
2016-04-03 03:08:08 +1000	2016-04-03 03:11:44 +1000	03:08:00	2016-04-03	Sun	2016-04-01	2016	4	3.13333	27.1333	112	dev	0	0	2016	Casino	Outside Club / Pub / Casino	Male		37	Not al all	9pm	13	No	A Little	0.213	0.213	0.213
2016-04-03 03:07:44 +1000	2016-04-03 03:07:45 +1000	03:07:00	2016-04-03	Sun	2016-04-01	2016	4	3.11667	27.1167	117	dev	-27.4596	153.035	2016	Valley	Taxi Rank	Male		19	Not al all	12am	3	Yes	Not at all	0	0
2016-04-03 03:05:04 +1000	2016-04-03 05:57:37 +1000	03:05:00	2016-04-03	Sun	2016-04-01	2016	4	3.08333	27.0833	117	dev	0	0	2016	Valley	Taxi Rank	Female		27	Not al all	11pm	8	No	Very	0.088	0.088	0.088
2016-04-03 03:04:38 +1000	2016-04-03 03:04:40 +1000	03:04:00	2016-04-03	Sun	2016-04-01	2016	4	3.06667	27.0667	143	dev	-27.4596	153.035	2016	Valley	Taxi Rank	Male		23	Not al all	11pm	6	No	Very	0.075	0.075	0.075
2016-04-03 03:04:32 +1000	2016-04-03 03:11:43 +1000	03:04:00	2016-04-03	Sun	2016-04-01	2016	4	3.06667	27.0667	194	dev	0	0	2016	Casino	Outside Club / Pub / Casino	Female		52	Not al all	5pm	10	No	Somewhat	0.135	0.135	0.135
2016-04-03 03:03:16 +1000	2016-04-03 03:03:17 +1000	03:03:00	2016-04-03	Sun	2016-04-01	2016	4	3.05	27.05	263	dev	-27.4699	153.029	2016	Charlotte Street	Outside Club / Pub / Casino	Male		27	Not al all	9pm	20	No	Somewhat	0.163	0.163	0.163
2016-04-03 03:02:15 +1000	2016-04-03 03:02:17 +1000	03:02:00	2016-04-03	Sun	2016-04-01	2016	4	3.03333	27.0333	62	dev	-27.4596	153.035	2016	Valley	Taxi Rank	Female		22	Not al all	11pm	4	No	Somewhat	0.042	0.042	0.042
2016-04-03 03:01:40 +1000	2016-04-03 05:57:36 +1000	03:01:00	2016-04-03	Sun	2016-04-01	2016	4	3.01667	27.0167	691	dev	0	0	2016	Valley	Taxi Rank	Female		26	Not al all	11pm	7	No	Somewhat	0.104	0.104	0.104
2016-04-03 03:01:17 +1000	2016-04-03 03:11:42 +1000	03:01:00	2016-04-03	Sun	2016-04-01	2016	4	3.01667	27.0167	130	dev	0	0	2016	Casino	Outside Club / Pub / Casino	Male		22	Not al all	11pm	8	No	Somewhat	0.039	0.039	0.039
2016-04-03 03:01:05 +1000	2016-04-03 03:01:06 +1000	03:01:00	2016-04-03	Sun	2016-04-01	2016	4	3.01667	27.0167	128	dev	-27.4702	153.028	2016	Charlotte Street	Outside Club / Pub / Casino	Male		28	Yes, I was physically touched against my will	10pm	10	No	Somewhat	0.175	0.175	0.175
2016-04-03 03:00:35 +1000	2016-04-03 03:00:36 +1000	03:00:00	2016-04-03	Sun	2016-04-01	2016	4	3	27	481	dev	-27.4596	153.035	2016	Valley	Taxi Rank	Female		21	Not al all	11pm	4	No	A Little	0.06	0.06	0.06
2016-04-03 02:58:57 +1000	2016-04-03 02:58:59 +1000	02:58:00	2016-04-03	Sun	2016-04-01	2016	4	2.96667	26.9667	555	dev	-27.4702	153.028	2016	Charlotte Street	Outside Club / Pub / Casino	Male		26	Not al all	8pm	6	No	Not at all	0.008	0.008	0.008
2016-04-03 02:58:36 +1000	2016-04-03 03:11:42 +1000	02:58:00	2016-04-03	Sun	2016-04-01	2016	4	2.96667	26.9667	116	dev	0	0	2016	Casino	Outside Club / Pub / Casino	Male		34	Not al all	11pm	11	No	A Little	0.22	0.22	0.22
2016-04-03 02:58:29 +1000	2016-04-03 02:58:31 +1000	02:58:00	2016-04-03	Sun	2016-04-01	2016	4	2.96667	26.9667	371	dev	-27.4699	153.029	2016	Charlotte Street	Outside Club / Pub / Casino	Male		28	Not al all	8pm	8	No	Very	0.098	0.098	0.098
2016-04-03 02:54:16 +1000	2016-04-03 03:11:41 +1000	02:54:00	2016-04-03	Sun	2016-04-01	2016	4	2.9	26.9	94	dev	0	0	2016	Casino	Outside Club / Pub / Casino	Male		32	Not al all	1am or after	20	No	Not at all	0.126	0.126	0.126
2016-04-03 02:53:19 +1000	2016-04-03 02:53:15 +1000	02:53:00	2016-04-03	Sun	2016-04-01	2016	4	2.88333	26.8833	136	dev	-27.4712	153.023	2016	Casino	Outside Club / Pub / Casino	Male		27	Not al all	8pm	10	No	Somewhat	0.102	0.102	0.102
2016-04-03 02:52:33 +1000	2016-04-03 02:52:35 +1000	02:52:00	2016-04-03	Sun	2016-04-01	2016	4	2.86667	26.8667	241	dev	-27.4596	153.035	2016	Valley	Taxi Rank	Male		26	Maybe a little, in general	12am	4	No	Very	0.132	0.132	0.132
2016-04-03 02:50:08 +1000	2016-04-03 05:57:35 +1000	02:50:00	2016-04-03	Sun	2016-04-01	2016	4	2.83333	26.8333	341	dev	0	0	2016	Valley	Taxi Rank	Male		38	Not al all	12am	0	No	Not at all	0.043	0.043	0.043
2016-04-03 02:48:40 +1000	2016-04-03 03:11:39 +1000	02:48:00	2016-04-03	Sun	2016-04-01	2016	4	2.8	26.8	162	dev	0	0	2016	Casino	Outside Club / Pub / Casino	Male		19	Not al all	9pm	5	No	Somewhat	0.066	0.066	0.066
2016-04-03 02:48:32 +1000	2016-04-03 02:48:28 +1000	02:48:00	2016-04-03	Sun	2016-04-01	2016	4	2.8	26.8	785	dev	-27.471	153.023	2016	Casino	Outside Club / Pub / Casino	Male		23	Not al all	5pm	5	No	Somewhat	0.064	0.064	0.064
2016-04-03 02:48:07 +1000	2016-04-03 02:48:09 +1000	02:48:00	2016-04-03	Sun	2016-04-01	2016	4	2.8	26.8	334	dev	-27.4699	153.029	2016	Charlotte Street	Outside Club / Pub / Casino	Female		23	Not al all	11pm	5	No	Not at all	0.081	0.081	0.081
2016-04-03 02:47:44 +1000	2016-04-03 02:47:47 +1000	02:47:00	2016-04-03	Sun	2016-04-01	2016	4	2.78333	26.7833	382	dev	-27.4702	153.028	2016	Charlotte Street	Outside Club / Pub / Casino	Male		24	Not al all	11pm	12	No	A Little	0.077	0.077	0.077
2016-04-03 02:47:28 +1000	2016-04-03 02:47:30 +1000	02:47:00	2016-04-03	Sun	2016-04-01	2016	4	2.78333	26.7833	136	dev	-27.4596	153.035	2016	Valley	Taxi Rank	Female		22	Not al all	11pm	8	No	Very	0.098	0.098	0.098
2016-04-03 02:46:37 +1000	2016-04-03 05:36:07 +1000	02:46:00	2016-04-03	Sun	2016-04-01	2016	4	2.76667	26.7667	111	dev	-27.4642	153.012	2016	Caxton Street	Outside Club / Pub / Casino	Female		31	Not al all	6pm	10	No	Somewhat	0.146	0.146	0.146
2016-04-03 02:44:46 +1000	2016-04-03 06:01:34 +1000	02:44:00	2016-04-03	Sun	2016-04-01	2016	4	2.73333	26.7333	115	dev	-27.4642	153.012	2016	Caxton Street	Outside Club / Pub / Casino	Female		29	Not al all	8pm	8	No	Somewhat	0.072	0.072	0.072
2016-04-03 02:44:45 +1000	2016-04-03 02:44:42 +1000	02:44:00	2016-04-03	Sun	2016-04-01	2016	4	2.73333	26.7333	4628	dev	-27.4664	153.016	2016	Caxton Street	Outside Club / Pub / Casino	Male		44	Not al all	6pm	9	No	Very	0.145	0.145	0.145
2016-04-03 02:43:59 +1000	2016-04-03 02:44:00 +1000	02:43:00	2016-04-03	Sun	2016-04-01	2016	4	2.71667	26.7167	108	dev	-27.4596	153.035	2016	Valley	Taxi Rank	Female		26	Yes, I had a verbal argument	12am	8	No	Extremely	0.089	0.089	0.089
2016-04-03 02:42:33 +1000	2016-04-03 02:42:35 +1000	02:42:00	2016-04-03	Sun	2016-04-01	2016	4	2.7	26.7	119	dev	-27.4699	153.029	2016	Charlotte Street	Outside Club / Pub / Casino	Female		28	Not al all	11pm	2	No	Somewhat	0.07	0.07	0.07
2016-04-03 02:41:22 +1000	2016-04-03 02:41:24 +1000	02:41:00	2016-04-03	Sun	2016-04-01	2016	4	2.68333	26.6833	176	dev	-27.4701	153.028	2016	Charlotte Street	Outside Club / Pub / Casino	Female		29	Not al all	11pm	2	No	A Little	0.078	0.078	0.078
2016-04-03 02:40:34 +1000	2016-04-03 02:40:36 +1000	02:40:00	2016-04-03	Sun	2016-04-01	2016	4	2.66667	26.6667	647	dev	-27.4699	153.029	2016	Charlotte Street	Outside Club / Pub / Casino	Female		19	Yes, I was physically touched against my will	12am	4	No	Not at all	0.01	0.01	0.01
2016-04-03 02:40:05 +1000	2016-04-03 02:40:07 +1000	02:40:00	2016-04-03	Sun	2016-04-01	2016	4	2.66667	26.6667	189	dev	-27.4596	153.035	2016	Valley	Taxi Rank	Male		19	Not al all	10pm	10	No	Somewhat	0.081	0.081	0.081
2016-04-03 02:38:39 +1000	2016-04-03 05:57:34 +1000	02:38:00	2016-04-03	Sun	2016-04-01	2016	4	2.63333	26.6333	194	dev	0	0	2016	Valley	Taxi Rank	Male		27	Not al all	1am or after	12	No	Somewhat	0.121	0.121	0.121
2016-04-03 02:38:25 +1000	2016-04-03 02:38:27 +1000	02:38:00	2016-04-03	Sun	2016-04-01	2016	4	2.63333	26.6333	477	dev	-27.4701	153.028	2016	Charlotte Street	Outside Club / Pub / Casino	Female		19	Yes, I was physically touched against my will	12am	10	No	A Little	0.141	0.141	0.141
2016-04-03 02:36:21 +1000	2016-04-03 02:36:23 +1000	02:36:00	2016-04-03	Sun	2016-04-01	2016	4	2.6	26.6	128	dev	-27.4596	153.035	2016	Valley	Taxi Rank	Male		22	Not al all	11pm	6	No	Somewhat	0.046	0.046	0.046
2016-04-03 02:35:27 +1000	2016-04-03 02:35:23 +1000	02:35:00	2016-04-03	Sun	2016-04-01	2016	4	2.58333	26.5833	482	dev	-27.4709	153.023	2016	Casino	Outside Club / Pub / Casino	Male		22	Not al all	12am	3	No	A Little	0.032	0.032	0.032
2016-04-03 02:35:03 +1000	2016-04-03 03:11:36 +1000	02:35:00	2016-04-03	Sun	2016-04-01	2016	4	2.58333	26.5833	64	dev	0	0	2016	Casino	Outside Club / Pub / Casino	Male		21	Not al all	11pm	4	No	A Little	0.092	0.092	0.092
2016-04-03 02:33:16 +1000	2016-04-03 02:33:17 +1000	02:33:00	2016-04-03	Sun	2016-04-01	2016	4	2.55	26.55	125	dev	-27.4596	153.035	2016	Valley	Taxi Rank	Male		24	Not al all	1am or after	6	No	A Little	0.129	0.129	0.129
2016-04-03 02:31:31 +1000	2016-04-03 05:57:34 +1000	02:31:00	2016-04-03	Sun	2016-04-01	2016	4	2.51667	26.5167	306	dev	0	0	2016	Valley	Taxi Rank	Male		25	Not al all	11pm	6	No	Somewhat	0.203	0.203	0.203
2016-04-03 02:30:27 +1000	2016-04-03 02:30:30 +1000	02:30:00	2016-04-03	Sun	2016-04-01	2016	4	2.5	26.5	160	dev	-27.4702	153.028	2016	Charlotte Street	Outside Club / Pub / Casino	Female		22	Not al all	10pm	15	No	A Little	0.068	0.068	0.068
2016-04-03 02:29:47 +1000	2016-04-03 02:29:49 +1000	02:29:00	2016-04-03	Sun	2016-04-01	2016	4	2.48333	26.4833	298	dev	-27.4697	153.028	2016	Charlotte Street	Outside Club / Pub / Casino	Female		22	Not al all	10pm	10	No	A Little	0.134	0.134	0.134
2016-04-03 02:29:36 +1000	2016-04-03 02:29:38 +1000	02:29:00	2016-04-03	Sun	2016-04-01	2016	4	2.48333	26.4833	154	dev	-27.4596	153.035	2016	Valley	Taxi Rank	Male		44	Not al all	10pm	8	No	A Little	0.105	0.105	0.105
2016-04-03 02:27:14 +1000	2016-04-03 02:27:16 +1000	02:27:00	2016-04-03	Sun	2016-04-01	2016	4	2.45	26.45	138	dev	-27.4702	153.028	2016	Charlotte Street	Outside Club / Pub / Casino	Male		23	Not al all	10pm	12	No	Very	0.131	0.131	0.131
2016-04-03 02:26:24 +1000	2016-04-03 05:57:33 +1000	02:26:00	2016-04-03	Sun	2016-04-01	2016	4	2.43333	26.4333	215	dev	0	0	2016	Valley	Taxi Rank	Male		20	Not al all	10pm	3	No	Not at all	0	0
2016-04-03 02:25:28 +1000	2016-04-03 02:25:24 +1000	02:25:00	2016-04-03	Sun	2016-04-01	2016	4	2.41667	26.4167	104	dev	-27.4709	153.023	2016	Casino	Outside Club / Pub / Casino	Male		23	Not al all	8pm	2	No	Not at all	0	0
2016-04-03 02:24:49 +1000	2016-04-03 02:24:52 +1000	02:24:00	2016-04-03	Sun	2016-04-01	2016	4	2.4	26.4	825	dev	-27.4697	153.028	2016	Charlotte Street	Outside Club / Pub / Casino	Male		31	Not al all	10pm	17	No	A Little	0.207	0.207	0.207
2016-04-03 02:24:21 +1000	2016-04-03 02:24:24 +1000	02:24:00	2016-04-03	Sun	2016-04-01	2016	4	2.4	26.4	836	dev	-27.4702	153.028	2016	Charlotte Street	Outside Club / Pub / Casino	Male		25	Not al all	6pm	10	No	Somewhat	0.18	0.18	0.18
2016-04-03 02:24:14 +1000	2016-04-03 02:24:16 +1000	02:24:00	2016-04-03	Sun	2016-04-01	2016	4	2.4	26.4	197	dev	-27.4596	153.035	2016	Valley	Taxi Rank	Male		23	Maybe a little, in general	11pm	7	No	Somewhat	0.088	0.088	0.088
2016-04-03 02:24:13 +1000	2016-04-03 03:11:35 +1000	02:24:00	2016-04-03	Sun	2016-04-01	2016	4	2.4	26.4	67	dev	0	0	2016	Casino	Outside Club / Pub / Casino	Male		22	Not al all	8pm	3	No	A Little	0.065	0.065	0.065
2016-04-03 02:23:44 +1000	2016-04-03 02:23:41 +1000	02:23:00	2016-04-03	Sun	2016-04-01	2016	4	2.38333	26.3833	154	dev	-27.4709	153.023	2016	Casino	Outside Club / Pub / Casino	Male		22	Not al all	8pm	13	No	Somewhat	0.114	0.114	0.114
2016-04-03 02:23:06 +1000	2016-04-03 03:11:34 +1000	02:23:00	2016-04-03	Sun	2016-04-01	2016	4	2.38333	26.3833	50	dev	0	0	2016	Casino	Outside Club / Pub / Casino	Male		22	Not al all	8pm	2	No	Not at all	0	0
2016-04-03 02:22:49 +1000	2016-04-03 05:57:32 +1000	02:22:00	2016-04-03	Sun	2016-04-01	2016	4	2.36667	26.3667	175	dev	0	0	2016	Valley	Taxi Rank	Female		18	Not al all	11pm	7	No	Somewhat	0.066	0.066	0.066
2016-04-03 02:21:10 +1000	2016-04-03 02:21:05 +1000	02:21:00	2016-04-03	Sun	2016-04-01	2016	4	2.35	26.35	79	dev	-27.4709	153.023	2016	Casino	Outside Club / Pub / Casino	Female		26	Not al all	9pm	3	No	Not at all	0	0
2016-04-03 02:20:56 +1000	2016-04-03 03:11:33 +1000	02:20:00	2016-04-03	Sun	2016-04-01	2016	4	2.33333	26.3333	205	dev	0	0	2016	Casino	Outside Club / Pub / Casino	Male		37	Not al all	7pm	12	No	Somewhat	0.152	0.152	0.152
2016-04-03 02:19:53 +1000	2016-04-03 05:57:31 +1000	02:19:00	2016-04-03	Sun	2016-04-01	2016	4	2.31667	26.3167	149	dev	0	0	2016	Valley	Taxi Rank	Female		18	Maybe a little, in general	9pm	5	No	A Little	0.026	0.026	0.026
2016-04-03 02:18:45 +1000	2016-04-03 02:18:47 +1000	02:18:00	2016-04-03	Sun	2016-04-01	2016	4	2.3	26.3	160	dev	-27.4596	153.035	2016	Valley	Taxi Rank	Male		28	Not al all	9pm	8	No	A Little	0.075	0.075	0.075
2016-04-03 02:17:31 +1000	2016-04-03 03:11:30 +1000	02:17:00	2016-04-03	Sun	2016-04-01	2016	4	2.28333	26.2833	78	dev	0	0	2016	Casino	Outside Club / Pub / Casino	Female		20	Not al all	10pm	2	No	Not at all	0	0
2016-04-03 02:17:26 +1000	2016-04-03 02:17:22 +1000	02:17:00	2016-04-03	Sun	2016-04-01	2016	4	2.28333	26.2833	894	dev	-27.4709	153.023	2016	Casino	Outside Club / Pub / Casino	Male		50	Not al all	9pm	8	No	Somewhat	0.138	0.138	0.138
2016-04-03 02:16:13 +1000	2016-04-03 03:11:29 +1000	02:16:00	2016-04-03	Sun	2016-04-01	2016	4	2.26667	26.2667	75	dev	0	0	2016	Casino	Outside Club / Pub / Casino	Male		21	Maybe a little, in general	10pm	2	No	Not at all	0.012	0.012	0.012
2016-04-03 02:15:20 +1000	2016-04-03 02:15:22 +1000	02:15:00	2016-04-03	Sun	2016-04-01	2016	4	2.25	26.25	92	dev	-27.4596	153.035	2016	Valley	Taxi Rank	Female		19	Not al all	11pm	9	No	A Little	0.07	0.07	0.07
2016-04-03 02:13:00 +1000	2016-04-03 02:13:01 +1000	02:13:00	2016-04-03	Sun	2016-04-01	2016	4	2.21667	26.2167	119	dev	-27.4596	153.035	2016	Valley	Taxi Rank	Female		26	Not al all	8pm	10	No	A Little	0.063	0.063	0.063
2016-04-03 02:11:04 +1000	2016-04-03 02:11:06 +1000	02:11:00	2016-04-03	Sun	2016-04-01	2016	4	2.18333	26.1833	411	dev	-27.4697	153.028	2016	Charlotte Street	Outside Club / Pub / Casino	Female		31	Maybe a little, in general	7pm	9	No	Somewhat	0.126	0.126	0.126
2016-04-03 02:10:25 +1000	2016-04-03 02:10:27 +1000	02:10:00	2016-04-03	Sun	2016-04-01	2016	4	2.16667	26.1667	390	dev	-27.4702	153.028	2016	Charlotte Street	Outside Club / Pub / Casino	Female		32	Not al all	Before 5pm	10	No	Somewhat	0.133	0.133	0.133
2016-04-03 02:10:03 +1000	2016-04-03 05:57:30 +1000	02:10:00	2016-04-03	Sun	2016-04-01	2016	4	2.16667	26.1667	175	dev	0	0	2016	Valley	Taxi Rank	Female		19	Not al all	10pm	6	No	Extremely	0.153	0.153	0.153
2016-04-03 02:08:23 +1000	2016-04-03 02:08:25 +1000	02:08:00	2016-04-03	Sun	2016-04-01	2016	4	2.13333	26.1333	168	dev	-27.4596	153.035	2016	Valley	Taxi Rank	Female		18	Not al all	11pm	8	No	Very	0.095	0.095	0.095
2016-04-03 02:05:44 +1000	2016-04-03 05:57:29 +1000	02:05:00	2016-04-03	Sun	2016-04-01	2016	4	2.08333	26.0833	139	dev	0	0	2016	Valley	Taxi Rank	Male		20	Not al all	11pm	10	No	Very	0.115	0.115	0.115
2016-04-03 02:05:35 +1000	2016-04-03 02:05:37 +1000	02:05:00	2016-04-03	Sun	2016-04-01	2016	4	2.08333	26.0833	303	dev	-27.4596	153.035	2016	Valley	Taxi Rank	Female		25	Not al all	9pm	5	No	A Little	0.059	0.059	0.059
2016-04-03 02:03:55 +1000	2016-04-03 02:03:57 +1000	02:03:00	2016-04-03	Sun	2016-04-01	2016	4	2.05	26.05	89	dev	-27.4702	153.028	2016	Charlotte Street	Outside Club / Pub / Casino	Female		43	Not al all	7pm	10	No	A Little	0.061	0.061	0.061
2016-04-03 02:03:02 +1000	2016-04-03 02:03:04 +1000	02:03:00	2016-04-03	Sun	2016-04-01	2016	4	2.05	26.05	387	dev	-27.4697	153.028	2016	Charlotte Street	Outside Club / Pub / Casino	Female		37	Not al all	6pm	10	No	A Little	0.138	0.138	0.138
2016-04-03 02:02:32 +1000	2016-04-03 02:02:28 +1000	02:02:00	2016-04-03	Sun	2016-04-01	2016	4	2.03333	26.0333	157	dev	-27.471	153.023	2016	Casino	Outside Club / Pub / Casino	Male		29	Not al all	7pm	8	No	A Little	0.046	0.046	0.046
2016-04-03 02:02:25 +1000	2016-04-03 02:02:27 +1000	02:02:00	2016-04-03	Sun	2016-04-01	2016	4	2.03333	26.0333	1044	dev	-27.4702	153.028	2016	Charlotte Street	Outside Club / Pub / Casino	Female		31	Not al all	7pm	10	No	Somewhat	0.011	0.011	0.011
2016-04-03 02:02:22 +1000	2016-04-03 05:57:27 +1000	02:02:00	2016-04-03	Sun	2016-04-01	2016	4	2.03333	26.0333	134	dev	0	0	2016	Valley	Taxi Rank	Male		20	Not al all	10pm	8	No	A Little	0.094	0.094	0.094
2016-04-03 02:00:31 +1000	2016-04-03 02:00:33 +1000	02:00:00	2016-04-03	Sun	2016-04-01	2016	4	2	26	108	dev	-27.4596	153.035	2016	Valley	Taxi Rank	Male		26	Not al all	10pm	10	No	Very	0.165	0.165	0.165
2016-04-03 02:00:08 +1000	2016-04-03 05:57:26 +1000	02:00:00	2016-04-03	Sun	2016-04-01	2016	4	2	26	145	dev	0	0	2016	Valley	Taxi Rank	Female		28	Not al all	7pm	7	No	A Little	0.037	0.037	0.037
2016-04-03 01:59:55 +1000	2016-04-03 01:59:51 +1000	01:59:00	2016-04-03	Sun	2016-04-01	2016	4	1.98333	25.9833	128	dev	-27.471	153.023	2016	Casino	Outside Club / Pub / Casino	Male		31	Not al all	7pm	15	No	Not at all	0.03	0.03	0.03
2016-04-03 01:57:47 +1000	2016-04-03 01:57:43 +1000	01:57:00	2016-04-03	Sun	2016-04-01	2016	4	1.95	25.95	156	dev	-27.471	153.023	2016	Casino	Outside Club / Pub / Casino	Female		29	Not al all	7pm	8	No	Somewhat	0.085	0.085	0.085
2016-04-03 01:57:46 +1000	2016-04-03 01:57:47 +1000	01:57:00	2016-04-03	Sun	2016-04-01	2016	4	1.95	25.95	67	dev	-27.4596	153.035	2016	Valley	Taxi Rank	Male		21	Not al all	10pm	15	No	Somewhat	0.081	0.081	0.081
2016-04-03 01:57:42 +1000	2016-04-03 05:57:25 +1000	01:57:00	2016-04-03	Sun	2016-04-01	2016	4	1.95	25.95	253	dev	0	0	2016	Valley	Taxi Rank	Male		50	Not al all	6pm	12	No	A Little	0.062	0.062	0.062
2016-04-03 01:57:31 +1000	2016-04-03 03:11:28 +1000	01:57:00	2016-04-03	Sun	2016-04-01	2016	4	1.95	25.95	128	dev	0	0	2016	Casino	Outside Club / Pub / Casino	Male		30	Not al all	7pm	11	No	Somewhat	0.047	0.047	0.047
2016-04-03 01:56:35 +1000	2016-04-03 01:56:37 +1000	01:56:00	2016-04-03	Sun	2016-04-01	2016	4	1.93333	25.9333	150	dev	-27.4697	153.028	2016	Charlotte Street	Outside Club / Pub / Casino	Female		31	Not al all	11pm	7	No	A Little	0.021	0.021	0.021
2016-04-03 01:56:00 +1000	2016-04-03 01:56:01 +1000	01:56:00	2016-04-03	Sun	2016-04-01	2016	4	1.93333	25.9333	117	dev	-27.4596	153.035	2016	Valley	Taxi Rank	Male		20	Not al all	11pm	7	No	Very	0.141	0.141	0.141
2016-04-03 01:55:23 +1000	2016-04-03 03:11:28 +1000	01:55:00	2016-04-03	Sun	2016-04-01	2016	4	1.91667	25.9167	91	dev	0	0	2016	Casino	Outside Club / Pub / Casino	Male		30	Not al all	7pm	10	No	A Little	0.021	0.021	0.021
2016-04-03 01:55:11 +1000	2016-04-03 01:55:07 +1000	01:55:00	2016-04-03	Sun	2016-04-01	2016	4	1.91667	25.9167	102	dev	-27.471	153.023	2016	Casino	Outside Club / Pub / Casino	Male		28	Not al all	9pm	15	No	Somewhat	0.119	0.119	0.119
2016-04-03 01:54:05 +1000	2016-04-03 01:54:07 +1000	01:54:00	2016-04-03	Sun	2016-04-01	2016	4	1.9	25.9	515	dev	-27.4697	153.028	2016	Charlotte Street	Outside Club / Pub / Casino	Male		33	Not al all	11pm	9	No	Somewhat	0.121	0.121	0.121
2016-04-03 01:53:29 +1000	2016-04-03 01:53:25 +1000	01:53:00	2016-04-03	Sun	2016-04-01	2016	4	1.88333	25.8833	137	dev	-27.471	153.023	2016	Casino	Outside Club / Pub / Casino	Female		28	Not al all	8pm	15	No	Somewhat	0.095	0.095	0.095
2016-04-03 01:52:57 +1000	2016-04-03 03:11:24 +1000	01:52:00	2016-04-03	Sun	2016-04-01	2016	4	1.86667	25.8667	72	dev	0	0	2016	Casino	Outside Club / Pub / Casino	Male		30	Not al all	7pm	10	No	A Little	0.05	0.05	0.05
2016-04-03 01:51:58 +1000	2016-04-03 05:57:24 +1000	01:51:00	2016-04-03	Sun	2016-04-01	2016	4	1.85	25.85	180	dev	0	0	2016	Valley	Taxi Rank	Female		25	Not al all	10pm	10	No	A Little	0.101	0.101	0.101
2016-04-03 01:51:49 +1000	2016-04-03 01:51:51 +1000	01:51:00	2016-04-03	Sun	2016-04-01	2016	4	1.85	25.85	183	dev	-27.4596	153.035	2016	Valley	Taxi Rank	Male		19	Maybe a little, in general	9pm	8	No	Somewhat	0.151	0.151	0.151
2016-04-03 01:51:12 +1000	2016-04-03 01:51:08 +1000	01:51:00	2016-04-03	Sun	2016-04-01	2016	4	1.85	25.85	96	dev	-27.471	153.023	2016	Casino	Outside Club / Pub / Casino	Female		31	Not al all	7pm	3	No	Not at all	0	0
2016-04-03 01:50:44 +1000	2016-04-03 03:11:22 +1000	01:50:00	2016-04-03	Sun	2016-04-01	2016	4	1.83333	25.8333	137	dev	0	0	2016	Casino	Outside Club / Pub / Casino	Female		29	Not al all	7pm	10	No	A Little	0.14	0.14	0.14
2016-04-03 01:48:57 +1000	2016-04-03 05:57:24 +1000	01:48:00	2016-04-03	Sun	2016-04-01	2016	4	1.8	25.8	288	dev	0	0	2016	Valley	Taxi Rank	Female		23	Not al all	12am	6	No	A Little	0	0
2016-04-03 01:48:46 +1000	2016-04-03 01:48:47 +1000	01:48:00	2016-04-03	Sun	2016-04-01	2016	4	1.8	25.8	140	dev	-27.4596	153.035	2016	Valley	Taxi Rank	Male		28	Not al all	10pm	20	No	Extremely	0.18	0.18	0.18
2016-04-03 01:48:27 +1000	2016-04-03 03:11:22 +1000	01:48:00	2016-04-03	Sun	2016-04-01	2016	4	1.8	25.8	256	dev	0	0	2016	Casino	Outside Club / Pub / Casino	Male		25	Not al all	10pm	3	No	Not at all	0.019	0.019	0.019
2016-04-03 01:46:14 +1000	2016-04-03 01:46:16 +1000	01:46:00	2016-04-03	Sun	2016-04-01	2016	4	1.76667	25.7667	124	dev	-27.4596	153.035	2016	Valley	Taxi Rank	Female		22	Not al all	10pm	7	No	Somewhat	0.058	0.058	0.058
2016-04-03 01:45:30 +1000	2016-04-03 01:45:32 +1000	01:45:00	2016-04-03	Sun	2016-04-01	2016	4	1.75	25.75	328	dev	-27.4697	153.028	2016	Charlotte Street	Outside Club / Pub / Casino	Female		21	Not al all	10pm	6	No	Very	0.089	0.089	0.089
2016-04-03 01:44:41 +1000	2016-04-03 01:44:37 +1000	01:44:00	2016-04-03	Sun	2016-04-01	2016	4	1.73333	25.7333	158	dev	-27.471	153.023	2016	Casino	Outside Club / Pub / Casino	Male		22	Not al all	10pm	6	No	A Little	0	0
2016-04-03 01:44:39 +1000	2016-04-03 01:44:41 +1000	01:44:00	2016-04-03	Sun	2016-04-01	2016	4	1.73333	25.7333	138	dev	-27.4701	153.028	2016	Charlotte Street	Outside Club / Pub / Casino	Female		27	Yes, I was physically touched against my will	10pm	1	No	Not at all	0	0
2016-04-03 01:44:10 +1000	2016-04-03 03:11:21 +1000	01:44:00	2016-04-03	Sun	2016-04-01	2016	4	1.73333	25.7333	77	dev	0	0	2016	Casino	Outside Club / Pub / Casino	Female		23	Not al all	10pm	0	No	Not at all	0	0
2016-04-03 01:43:02 +1000	2016-04-03 01:43:04 +1000	01:43:00	2016-04-03	Sun	2016-04-01	2016	4	1.71667	25.7167	392	dev	-27.4596	153.035	2016	Valley	Taxi Rank	Male		25	Not al all	10pm	16	Yes	Very	0.136	0.136	0.136
2016-04-03 01:42:03 +1000	2016-04-03 01:41:59 +1000	01:42:00	2016-04-03	Sun	2016-04-01	2016	4	1.7	25.7	136	dev	-27.471	153.023	2016	Casino	Outside Club / Pub / Casino	Female		26	Not al all	7pm	8	Yes	A Little	0.187	0.187	0.187
2016-04-03 01:41:45 +1000	2016-04-03 05:57:23 +1000	01:41:00	2016-04-03	Sun	2016-04-01	2016	4	1.68333	25.6833	117	dev	0	0	2016	Valley	Taxi Rank	Male		19	Not al all	6pm	15	No	Very	0.137	0.137	0.137
2016-04-03 01:41:06 +1000	2016-04-03 01:41:07 +1000	01:41:00	2016-04-03	Sun	2016-04-01	2016	4	1.68333	25.6833	95	dev	-27.4701	153.028	2016	Charlotte Street	Outside Club / Pub / Casino	Female		30	Not al all	10pm	6	No	A Little	0.083	0.083	0.083
2016-04-03 01:40:19 +1000	2016-04-03 03:11:20 +1000	01:40:00	2016-04-03	Sun	2016-04-01	2016	4	1.66667	25.6667	513	dev	0	0	2016	Casino	Outside Club / Pub / Casino	Male		31	Not al all	8pm	8	No	Somewhat	0.062	0.062	0.062
2016-04-03 01:38:59 +1000	2016-04-03 05:57:22 +1000	01:38:00	2016-04-03	Sun	2016-04-01	2016	4	1.63333	25.6333	147	dev	0	0	2016	Valley	Taxi Rank	Female		26	Not al all	6pm	9	No	A Little	0.029	0.029	0.029
2016-04-03 01:38:30 +1000	2016-04-03 01:38:32 +1000	01:38:00	2016-04-03	Sun	2016-04-01	2016	4	1.63333	25.6333	563	dev	-27.4697	153.028	2016	Charlotte Street	Outside Club / Pub / Casino	Female		28	Not al all	10pm	4	No	Not at all	0.047	0.047	0.047
2016-04-03 01:38:14 +1000	2016-04-03 01:38:16 +1000	01:38:00	2016-04-03	Sun	2016-04-01	2016	4	1.63333	25.6333	495	dev	-27.4701	153.028	2016	Charlotte Street	Outside Club / Pub / Casino	Female		28	Not al all	10pm	5	No	Somewhat	0.106	0.106	0.106
2016-04-03 01:36:31 +1000	2016-04-03 05:57:22 +1000	01:36:00	2016-04-03	Sun	2016-04-01	2016	4	1.6	25.6	181	dev	0	0	2016	Valley	Taxi Rank	Male		23	Not al all	11pm	9	No	Somewhat	0.109	0.109	0.109
2016-04-03 01:35:31 +1000	2016-04-03 01:35:32 +1000	01:35:00	2016-04-03	Sun	2016-04-01	2016	4	1.58333	25.5833	108	dev	-27.4596	153.035	2016	Valley	Taxi Rank	Male		32	Not al all	11pm	23	No	A Little	0.086	0.086	0.086
2016-04-03 01:33:28 +1000	2016-04-03 05:57:21 +1000	01:33:00	2016-04-03	Sun	2016-04-01	2016	4	1.55	25.55	200	dev	0	0	2016	Valley	Taxi Rank	Male		31	Not al all	11pm	12	Yes	Somewhat	0.086	0.086	0.086
2016-04-03 01:32:33 +1000	2016-04-03 01:32:35 +1000	01:32:00	2016-04-03	Sun	2016-04-01	2016	4	1.53333	25.5333	131	dev	-27.4596	153.035	2016	Valley	Taxi Rank	Male		22	Not al all	8pm	8	No	Somewhat	0.067	0.067	0.067
2016-04-03 01:31:46 +1000	2016-04-03 03:11:19 +1000	01:31:00	2016-04-03	Sun	2016-04-01	2016	4	1.51667	25.5167	71	dev	0	0	2016	Casino	Outside Club / Pub / Casino	Male		50	Not al all	10pm	3	No	Not at all	0.044	0.044	0.044
2016-04-03 01:30:22 +1000	2016-04-03 01:30:23 +1000	01:30:00	2016-04-03	Sun	2016-04-01	2016	4	1.5	25.5	241	dev	-27.4596	153.035	2016	Valley	Taxi Rank	Male		49	Not al all	7pm	6	No	Somewhat	0.062	0.062	0.062
2016-04-03 01:29:48 +1000	2016-04-03 01:29:44 +1000	01:29:00	2016-04-03	Sun	2016-04-01	2016	4	1.48333	25.4833	126	dev	-27.471	153.023	2016	Casino	Outside Club / Pub / Casino	Female		37	Maybe a little, in general	9pm	5	No	Extremely	0.188	0.188	0.188
2016-04-03 01:29:25 +1000	2016-04-03 03:11:18 +1000	01:29:00	2016-04-03	Sun	2016-04-01	2016	4	1.48333	25.4833	106	dev	0	0	2016	Casino	Outside Club / Pub / Casino	Female		47	Not al all	9pm	4	No	Somewhat	0.255	0.255	0.255
2016-04-03 01:29:07 +1000	2016-04-03 01:29:11 +1000	01:29:00	2016-04-03	Sun	2016-04-01	2016	4	1.48333	25.4833	2502	dev	-27.4697	153.028	2016	Charlotte Street	Outside Club / Pub / Casino	Female		38	Not al all	9pm	4	No	A Little	0	0
2016-04-03 01:27:27 +1000	2016-04-03 05:57:21 +1000	01:27:00	2016-04-03	Sun	2016-04-01	2016	4	1.45	25.45	258	dev	0	0	2016	Valley	Taxi Rank	Female		24	Not al all	6pm	12	No	Somewhat	0.108	0.108	0.108
2016-04-03 01:27:03 +1000	2016-04-03 01:27:05 +1000	01:27:00	2016-04-03	Sun	2016-04-01	2016	4	1.45	25.45	627	dev	-27.4701	153.028	2016	Charlotte Street	Outside Club / Pub / Casino	Female		37	Not al all	9pm	5	No	Somewhat	0.121	0.121	0.121
2016-04-03 01:26:44 +1000	2016-04-03 01:26:40 +1000	01:26:00	2016-04-03	Sun	2016-04-01	2016	4	1.43333	25.4333	315	dev	-27.4664	153.016	2016	Caxton Street	Outside Club / Pub / Casino	Female		27	Not al all	10pm	5	No	Somewhat	0.127	0.127	0.127
2016-04-03 01:25:15 +1000	2016-04-03 01:25:17 +1000	01:25:00	2016-04-03	Sun	2016-04-01	2016	4	1.41667	25.4167	178	dev	-27.4596	153.035	2016	Valley	Taxi Rank	Male		22	Maybe a little, in general	5pm	20	Yes	Very	0.091	0.091	0.091
2016-04-03 01:23:15 +1000	2016-04-03 06:01:35 +1000	01:23:00	2016-04-03	Sun	2016-04-01	2016	4	1.38333	25.3833	108	dev	-27.4642	153.012	2016	Caxton Street	Outside Club / Pub / Casino	Male		25	Yes, I was physically touched against my will	7pm	6	Yes	Somewhat	0.1	0.1	0.1
2016-04-03 01:22:17 +1000	2016-04-03 01:22:19 +1000	01:22:00	2016-04-03	Sun	2016-04-01	2016	4	1.36667	25.3667	102	dev	-27.4596	153.035	2016	Valley	Taxi Rank	Male		23	Not al all	11pm	10	No	Somewhat	0.061	0.061	0.061
2016-04-03 01:21:38 +1000	2016-04-03 05:57:19 +1000	01:21:00	2016-04-03	Sun	2016-04-01	2016	4	1.35	25.35	212	dev	0	0	2016	Valley	Taxi Rank	Male		24	Not al all	11pm	10	Yes	A Little	0.069	0.069	0.069
2016-04-03 01:20:54 +1000	2016-04-03 03:11:15 +1000	01:20:00	2016-04-03	Sun	2016-04-01	2016	4	1.33333	25.3333	91	dev	0	0	2016	Casino	Outside Club / Pub / Casino	Male		45	Not al all	Before 5pm	7	No	Somewhat	0.15	0.15	0.15
2016-04-03 01:20:15 +1000	2016-04-03 05:36:04 +1000	01:20:00	2016-04-03	Sun	2016-04-01	2016	4	1.33333	25.3333	121	dev	-27.4642	153.012	2016	Caxton Street	Outside Club / Pub / Casino	Female		26	Not al all	10pm	8	No	Somewhat	0.142	0.142	0.142
2016-04-03 01:19:41 +1000	2016-04-03 01:19:43 +1000	01:19:00	2016-04-03	Sun	2016-04-01	2016	4	1.31667	25.3167	139	dev	-27.4596	153.035	2016	Valley	Taxi Rank	Male		29	Not al all	6pm	15	No	Somewhat	0.103	0.103	0.103
2016-04-03 01:19:40 +1000	2016-04-03 01:19:36 +1000	01:19:00	2016-04-03	Sun	2016-04-01	2016	4	1.31667	25.3167	187	dev	-27.4664	153.016	2016	Caxton Street	Outside Club / Pub / Casino	Female		29	Not al all	10pm	2	Yes	Somewhat	0.054	0.054	0.054
2016-04-03 01:18:45 +1000	2016-04-03 03:11:14 +1000	01:18:00	2016-04-03	Sun	2016-04-01	2016	4	1.3	25.3	122	dev	0	0	2016	Casino	Outside Club / Pub / Casino	Female		46	Not al all	Before 5pm	7	No	Somewhat	0.183	0.183	0.183
2016-04-03 01:16:33 +1000	2016-04-03 01:16:29 +1000	01:16:00	2016-04-03	Sun	2016-04-01	2016	4	1.26667	25.2667	1540	dev	-27.4664	153.016	2016	Caxton Street	Outside Club / Pub / Casino	Female		23	Not al all	10pm	6	Yes	Very	0.104	0.104	0.104
2016-04-03 01:16:24 +1000	2016-04-03 05:36:03 +1000	01:16:00	2016-04-03	Sun	2016-04-01	2016	4	1.26667	25.2667	118	dev	-27.4642	153.012	2016	Caxton Street	Outside Club / Pub / Casino	Female		23	Not al all	10pm	8	Yes	Very	0.094	0.094	0.094
2016-04-03 01:15:38 +1000	2016-04-03 01:15:41 +1000	01:15:00	2016-04-03	Sun	2016-04-01	2016	4	1.25	25.25	125	dev	-27.4596	153.035	2016	Valley	Taxi Rank	Female		25	Yes, I was physically touched against my will	8pm	12	No	Very	0.16	0.16	0.16
2016-04-03 00:59:52 +1000	2016-04-03 03:11:13 +1000	00:59:00	2016-04-03	Sun	2016-04-01	2016	4	0.983333	24.9833	403	dev	0	0	2016	Casino	Outside Club / Pub / Casino	Male		24	Not al all	10pm	7	No	Very	0.139	0.139	0.139
2016-04-03 00:54:09 +1000	2016-04-03 00:54:05 +1000	00:54:00	2016-04-03	Sun	2016-04-01	2016	4	0.9	24.9	131	dev	-27.4712	153.023	2016	Casino	Outside Club / Pub / Casino	Male		30	Not al all	9pm	4	No	Somewhat	0.077	0.077	0.077
2016-04-03 00:53:09 +1000	2016-04-03 03:11:12 +1000	00:53:00	2016-04-03	Sun	2016-04-01	2016	4	0.883333	24.8833	71	dev	0	0	2016	Casino	Outside Club / Pub / Casino	Female		25	Not al all	8pm	0	No	Not at all	0	0
2016-04-03 00:52:19 +1000	2016-04-03 05:36:10 +1000	00:52:00	2016-04-03	Sun	2016-04-01	2016	4	0.866667	24.8667	91	dev	-27.4642	153.012	2016	Caxton Street	Outside Club / Pub / Casino	Female		29	Not al all	9pm	8	No	Somewhat	0.143	0.143	0.143
2016-04-03 00:50:53 +1000	2016-04-03 00:50:50 +1000	00:50:00	2016-04-03	Sun	2016-04-01	2016	4	0.833333	24.8333	1171	dev	-27.466	153.015	2016	Caxton Street	Outside Club / Pub / Casino	Female		31	Not al all	10pm	4	No	Somewhat	0.089	0.089	0.089
2016-04-03 00:50:09 +1000	2016-04-03 05:36:05 +1000	00:50:00	2016-04-03	Sun	2016-04-01	2016	4	0.833333	24.8333	91	dev	-27.4642	153.012	2016	Caxton Street	Outside Club / Pub / Casino	Female		25	Not al all	6pm	6	No	Very	0.061	0.061	0.061
2016-04-03 00:46:40 +1000	2016-04-03 00:46:42 +1000	00:46:00	2016-04-03	Sun	2016-04-01	2016	4	0.766667	24.7667	175	dev	-27.4702	153.028	2016	Charlotte Street	Outside Club / Pub / Casino	Male		20	Not al all	11pm	5	No	Somewhat	0.103	0.103	0.103
2016-04-03 00:44:07 +1000	2016-04-03 00:44:03 +1000	00:44:00	2016-04-03	Sun	2016-04-01	2016	4	0.733333	24.7333	132	dev	-27.4712	153.023	2016	Casino	Outside Club / Pub / Casino	Male		45	Not al all	7pm	12	No	A Little	0.048	0.048	0.048
2016-04-03 00:44:06 +1000	2016-04-03 00:44:07 +1000	00:44:00	2016-04-03	Sun	2016-04-01	2016	4	0.733333	24.7333	113	dev	-27.4697	153.028	2016	Charlotte Street	Outside Club / Pub / Casino	Male		20	Not al all	10pm	5	No	Somewhat	0.117	0.117	0.117
2016-04-03 00:43:44 +1000	2016-04-03 00:43:46 +1000	00:43:00	2016-04-03	Sun	2016-04-01	2016	4	0.716667	24.7167	95	dev	-27.4702	153.028	2016	Charlotte Street	Outside Club / Pub / Casino	Male		20	Not al all	11pm	6	No	A Little	0.024	0.024	0.024
2016-04-03 00:43:30 +1000	2016-04-03 03:11:11 +1000	00:43:00	2016-04-03	Sun	2016-04-01	2016	4	0.716667	24.7167	149	dev	0	0	2016	Casino	Outside Club / Pub / Casino	Female		46	Not al all	7pm	12	No	Somewhat	0.078	0.078	0.078
2016-04-03 00:41:01 +1000	2016-04-03 03:11:10 +1000	00:41:00	2016-04-03	Sun	2016-04-01	2016	4	0.683333	24.6833	90	dev	0	0	2016	Casino	Outside Club / Pub / Casino	Male		30	Not al all	10pm	3	No	A Little	0.028	0.028	0.028
2016-04-03 00:39:48 +1000	2016-04-03 00:39:44 +1000	00:39:00	2016-04-03	Sun	2016-04-01	2016	4	0.65	24.65	193	dev	-27.471	153.023	2016	Casino	Outside Club / Pub / Casino	Male		39	Not al all	9pm	4	No	A Little	0.053	0.053	0.053
2016-04-03 00:39:31 +1000	2016-04-03 03:11:10 +1000	00:39:00	2016-04-03	Sun	2016-04-01	2016	4	0.65	24.65	146	dev	0	0	2016	Casino	Outside Club / Pub / Casino	Male		29	Maybe a little, in general	10pm	4	No	A Little	0	0
2016-04-03 00:37:05 +1000	2016-04-03 03:11:09 +1000	00:37:00	2016-04-03	Sun	2016-04-01	2016	4	0.616667	24.6167	96	dev	0	0	2016	Casino	Outside Club / Pub / Casino	Male		18	Maybe a little, in general	10pm	0	No	Not at all	0	0
2016-04-03 00:36:35 +1000	2016-04-03 00:36:32 +1000	00:36:00	2016-04-03	Sun	2016-04-01	2016	4	0.6	24.6	128	dev	-27.4709	153.023	2016	Casino	Outside Club / Pub / Casino	Male		18	Not al all	10pm	2	No	Somewhat	0.02	0.02	0.02
2016-04-03 00:34:06 +1000	2016-04-03 03:11:08 +1000	00:34:00	2016-04-03	Sun	2016-04-01	2016	4	0.566667	24.5667	73	dev	0	0	2016	Casino	Outside Club / Pub / Casino	Male		49	Not al all	8pm	11	No	A Little	0.112	0.112	0.112
2016-04-03 00:25:39 +1000	2016-04-03 00:25:40 +1000	00:25:00	2016-04-03	Sun	2016-04-01	2016	4	0.416667	24.4167	104	dev	-27.4697	153.029	2016	Charlotte Street	Outside Club / Pub / Casino	Male		32	Not al all	6pm	10	No	Somewhat	0.078	0.078	0.078
2016-04-03 00:25:38 +1000	2016-04-03 00:25:40 +1000	00:25:00	2016-04-03	Sun	2016-04-01	2016	4	0.416667	24.4167	87	dev	-27.4702	153.028	2016	Charlotte Street	Outside Club / Pub / Casino	Female		30	Not al all	Before 5pm	10	No	Somewhat	0.109	0.109	0.109
2016-04-03 00:16:27 +1000	2016-04-03 00:16:29 +1000	00:16:00	2016-04-03	Sun	2016-04-01	2016	4	0.266667	24.2667	157	dev	-27.4702	153.028	2016	Charlotte Street	Outside Club / Pub / Casino	Female		21	Maybe a little, in general	10pm	13	No	Somewhat	0.044	0.044	0.044
2016-04-03 00:13:49 +1000	2016-04-03 00:13:51 +1000	00:13:00	2016-04-03	Sun	2016-04-01	2016	4	0.216667	24.2167	63	dev	-27.4702	153.028	2016	Charlotte Street	Outside Club / Pub / Casino	Female		21	Not al all	10pm	1	No	Not at all	0	0
2016-04-03 00:13:38 +1000	2016-04-03 00:13:39 +1000	00:13:00	2016-04-03	Sun	2016-04-01	2016	4	0.216667	24.2167	161	dev	-27.4697	153.029	2016	Charlotte Street	Outside Club / Pub / Casino	Female		22	Not al all	9pm	10	No	Somewhat	0.089	0.089	0.089
2016-04-03 00:12:16 +1000	2016-04-03 00:12:17 +1000	00:12:00	2016-04-03	Sun	2016-04-01	2016	4	0.2	24.2	90	dev	-27.4702	153.028	2016	Charlotte Street	Outside Club / Pub / Casino	Male		23	Not al all	10pm	3	No	Not at all	0	0
2016-04-03 00:07:32 +1000	2016-04-03 00:07:34 +1000	00:07:00	2016-04-03	Sun	2016-04-01	2016	4	0.116667	24.1167	121	dev	-27.4697	153.029	2016	Charlotte Street	Outside Club / Pub / Casino	Female		18	Not al all	10pm	5	No	Somewhat	0.037	0.037	0.037
2016-04-03 00:07:22 +1000	2016-04-03 00:07:24 +1000	00:07:00	2016-04-03	Sun	2016-04-01	2016	4	0.116667	24.1167	120	dev	-27.4702	153.028	2016	Charlotte Street	Outside Club / Pub / Casino	Female		23	Maybe a little, in general	10pm	3	No	Not at all	0.012	0.012	0.012
2016-04-03 00:01:05 +1000	2016-04-03 00:01:07 +1000	00:01:00	2016-04-03	Sun	2016-04-01	2016	4	0.0166667	24.0167	70	dev	0	0	2016	Casino	Outside Club / Pub / Casino	Female		22	Not al all	5pm	10	No	Not at all	0.026	0.026	0.026
2016-04-02 23:53:20 +1000	2016-04-03 05:36:09 +1000	23:53:00	2016-04-02	Sat	2016-04-01	2016	4	23.8833	23.8833	108	dev	-27.4642	153.012	2016	Caxton Street	Outside Club / Pub / Casino	Male		33	Not al all	6pm	10	No	A Little	0.081	0.081	0.081
2016-04-02 23:53:18 +1000	2016-04-02 23:53:15 +1000	23:53:00	2016-04-02	Sat	2016-04-01	2016	4	23.8833	23.8833	100	dev	-27.4664	153.016	2016	Caxton Street	Outside Club / Pub / Casino	Male		36	Not al all	9pm	4	No	Not at all	0.023	0.023	0.023
2016-04-02 23:40:22 +1000	2016-04-02 23:57:09 +1000	23:40:00	2016-04-02	Sat	2016-04-01	2016	4	23.6667	23.6667	57	dev	0	0	2016	Casino	Outside Club / Pub / Casino	Female		22	Not al all	6pm	1	No	Not at all	0	0
2016-04-02 23:39:32 +1000	2016-04-02 23:39:29 +1000	23:39:00	2016-04-02	Sat	2016-04-01	2016	4	23.65	23.65	111	dev	-27.4709	153.023	2016	Casino	Outside Club / Pub / Casino	Male		21	Not al all	7pm	5	No	Somewhat	0.141	0.141	0.141
2016-04-02 23:39:25 +1000	2016-04-02 23:57:11 +1000	23:39:00	2016-04-02	Sat	2016-04-01	2016	4	23.65	23.65	84	dev	0	0	2016	Casino	Outside Club / Pub / Casino	Male		21	Not al all	6pm	10	No	Not at all	0.081	0.081	0.081
2016-04-02 23:38:01 +1000	2016-04-02 23:57:11 +1000	23:38:00	2016-04-02	Sat	2016-04-01	2016	4	23.6333	23.6333	216	dev	0	0	2016	Casino	Outside Club / Pub / Casino	Male		21	Not al all	6pm	8	No	A Little	0.048	0.048	0.048
2016-04-02 23:37:17 +1000	2016-04-02 23:37:19 +1000	23:37:00	2016-04-02	Sat	2016-04-01	2016	4	23.6167	23.6167	204	dev	-27.4697	153.029	2016	Charlotte Street	Outside Club / Pub / Casino	Male		35	Maybe a little, in general	9pm	9	No	Somewhat	0.046	0.046	0.046
2016-04-02 23:35:37 +1000	2016-04-02 23:35:39 +1000	23:35:00	2016-04-02	Sat	2016-04-01	2016	4	23.5833	23.5833	106	dev	-27.4701	153.028	2016	Charlotte Street	Outside Club / Pub / Casino	Female		34	Not al all	8pm	5	No	A Little	0.109	0.109	0.109
2016-04-02 23:34:25 +1000	2016-04-02 23:57:14 +1000	23:34:00	2016-04-02	Sat	2016-04-01	2016	4	23.5667	23.5667	67	dev	0	0	2016	Casino	Outside Club / Pub / Casino	Female		32	Not al all	10pm	1	No	A Little	0	0
2016-04-02 23:33:15 +1000	2016-04-02 23:57:14 +1000	23:33:00	2016-04-02	Sat	2016-04-01	2016	4	23.55	23.55	81	dev	0	0	2016	Casino	Outside Club / Pub / Casino	Male		36	Not al all	10pm	2	No	A Little	0.008	0.008	0.008
2016-04-02 23:20:17 +1000	2016-04-02 23:20:18 +1000	23:20:00	2016-04-02	Sat	2016-04-01	2016	4	23.3333	23.3333	132	dev	-27.4701	153.028	2016	Charlotte Street	Outside Club / Pub / Casino	Female		20	Not al all	8pm	9	No	Very	0.084	0.084	0.084
2016-04-02 23:19:27 +1000	2016-04-02 23:57:09 +1000	23:19:00	2016-04-02	Sat	2016-04-01	2016	4	23.3167	23.3167	58	dev	0	0	2016	Casino	Outside Club / Pub / Casino	Female		22	Not al all	7pm	0	No	Not at all	0	0
2016-04-02 23:18:05 +1000	2016-04-02 23:18:06 +1000	23:18:00	2016-04-02	Sat	2016-04-01	2016	4	23.3	23.3	141	dev	-27.4701	153.028	2016	Charlotte Street	Outside Club / Pub / Casino	Female		19	Not al all	8pm	8	No	Very	0.085	0.085	0.085
2016-04-02 23:02:58 +1000	2016-04-02 23:57:13 +1000	23:02:00	2016-04-02	Sat	2016-04-01	2016	4	23.0333	23.0333	74	dev	0	0	2016	Casino	Outside Club / Pub / Casino	Female		48	Not al all	6pm	7	No	A Little	0.051	0.051	0.051
2016-04-02 23:02:10 +1000	2016-04-02 23:02:06 +1000	23:02:00	2016-04-02	Sat	2016-04-01	2016	4	23.0333	23.0333	109	dev	-27.4709	153.023	2016	Casino	Outside Club / Pub / Casino	Female		50	Not al all	6pm	4	No	Not at all	0	0
2016-04-02 23:01:08 +1000	2016-04-02 23:57:13 +1000	23:01:00	2016-04-02	Sat	2016-04-01	2016	4	23.0167	23.0167	97	dev	0	0	2016	Casino	Outside Club / Pub / Casino	Female		23	Not al all	6pm	6	No	Not at all	0.012	0.012	0.012
2016-04-02 22:52:49 +1000	2016-04-02 22:52:50 +1000	22:52:00	2016-04-02	Sat	2016-04-01	2016	4	22.8667	22.8667	111	dev	-27.4699	153.029	2016	Charlotte Street	Outside Club / Pub / Casino	Male		39	Not al all	8pm	2	No	Not at all	0	0
2016-04-02 22:14:35 +1000	2016-04-02 22:14:31 +1000	22:14:00	2016-04-02	Sat	2016-04-01	2016	4	22.2333	22.2333	120	dev	-27.4711	153.023	2016	Casino	Outside Club / Pub / Casino	Female		23	Not al all	8pm	0	No	Not at all	0	0
2016-04-02 22:13:47 +1000	2016-04-02 23:57:08 +1000	22:13:00	2016-04-02	Sat	2016-04-01	2016	4	22.2167	22.2167	99	dev	0	0	2016	Casino	Outside Club / Pub / Casino	Male		22	Not al all	10pm	0	No	Not at all	0	0
2016-04-02 22:12:34 +1000	2016-04-02 22:12:31 +1000	22:12:00	2016-04-02	Sat	2016-04-01	2016	4	22.2	22.2	108	dev	-27.4711	153.023	2016	Casino	Outside Club / Pub / Casino	Male		27	Not al all	8pm	0	No	Not at all	0	0
2016-04-02 22:12:08 +1000	2016-04-02 23:57:09 +1000	22:12:00	2016-04-02	Sat	2016-04-01	2016	4	22.2	22.2	76	dev	0	0	2016	Casino	Outside Club / Pub / Casino	Male		24	Not al all	9pm	0	No	Not at all	0	0
2016-04-02 21:50:30 +1000	2016-04-02 23:57:10 +1000	21:50:00	2016-04-02	Sat	2016-04-01	2016	4	21.8333	21.8333	111	dev	0	0	2016	Casino	Outside Club / Pub / Casino	Male		23	Not al all	Before 5pm	10	No	Not at all	0.048	0.048	0.048
2016-04-02 21:50:21 +1000	2016-04-02 21:50:18 +1000	21:50:00	2016-04-02	Sat	2016-04-01	2016	4	21.8333	21.8333	106	dev	-27.4709	153.023	2016	Casino	Outside Club / Pub / Casino	Female		23	Not al all	Before 5pm	3	No	Not at all	0	0
2016-04-02 21:48:39 +1000	2016-04-02 23:57:12 +1000	21:48:00	2016-04-02	Sat	2016-04-01	2016	4	21.8	21.8	69	dev	0	0	2016	Casino	Outside Club / Pub / Casino	Male		23	Not al all	Before 5pm	12	No	Somewhat	0.031	0.031	0.031
2016-04-02 21:48:35 +1000	2016-04-02 21:48:31 +1000	21:48:00	2016-04-02	Sat	2016-04-01	2016	4	21.8	21.8	97	dev	-27.4709	153.023	2016	Casino	Outside Club / Pub / Casino	Female		18	Not al all	6pm	4	No	Not at all	0.018	0.018	0.018
2016-04-02 21:46:58 +1000	2016-04-02 21:46:55 +1000	21:46:00	2016-04-02	Sat	2016-04-01	2016	4	21.7667	21.7667	108	dev	-27.4709	153.023	2016	Casino	Outside Club / Pub / Casino	Male		23	Not al all	Before 5pm	12	No	Somewhat	0.15	0.15	0.15
2016-04-02 21:45:47 +1000	2016-04-02 23:57:12 +1000	21:45:00	2016-04-02	Sat	2016-04-01	2016	4	21.75	21.75	76	dev	0	0	2016	Casino	Outside Club / Pub / Casino	Female		22	Not al all	8pm	4	No	A Little	0	0
2016-04-02 20:52:25 +1000	2016-04-02 20:52:27 +1000	20:52:00	2016-04-02	Sat	2016-04-01	2016	4	20.8667	20.8667	152	dev	-27.4697	153.028	2016	Charlotte Street	Outside Club / Pub / Casino	Female		35	Not al all	5pm	6	No	A Little	0.062	0.062	0.062
2016-04-02 20:51:30 +1000	2016-04-02 20:51:32 +1000	20:51:00	2016-04-02	Sat	2016-04-01	2016	4	20.85	20.85	96	dev	-27.4702	153.028	2016	Charlotte Street	Outside Club / Pub / Casino	Male		42	Not al all	5pm	6	No	A Little	0.046	0.046	0.046
2016-04-02 20:39:58 +1000	2016-04-02 20:40:01 +1000	20:39:00	2016-04-02	Sat	2016-04-01	2016	4	20.65	20.65	180	dev	-27.4696	153.029	2016	Charlotte Street	Outside Club / Pub / Casino	Male		24	Maybe a little, in general	Before 5pm	18	No	Somewhat	0.159	0.159	0.159
2016-04-02 20:38:48 +1000	2016-04-02 20:38:50 +1000	20:38:00	2016-04-02	Sat	2016-04-01	2016	4	20.6333	20.6333	110	dev	-27.4702	153.028	2016	Charlotte Street	Outside Club / Pub / Casino	Male		34	Not al all	6pm	3	No	A Little	0.016	0.016	0.016
2016-04-02 20:34:50 +1000	2016-04-02 20:34:53 +1000	20:34:00	2016-04-02	Sat	2016-04-01	2016	4	20.5667	20.5667	134	dev	-27.4696	153.029	2016	Charlotte Street	Outside Club / Pub / Casino	Male		46	Not al all	Before 5pm	5	No	Not at all	0.024	0.024	0.024
2016-04-02 20:34:36 +1000	2016-04-02 20:34:39 +1000	20:34:00	2016-04-02	Sat	2016-04-01	2016	4	20.5667	20.5667	123	dev	-27.4702	153.028	2016	Charlotte Street	Outside Club / Pub / Casino	Male		44	Not al all	Before 5pm	7	No	A Little	0.072	0.072	0.072
2017-04-02 04:42:26 +1000	2017-03-26 04:43:54 +1000	04:42:00	2017-04-02	Sun	2017-04-01	2017	4	4.7	28.7	245	dev	-27.4593	153.035	2017	Valley	Outside Club / Pub / Casino	Male		20	Not al all	10pm	15	No	A Little	0.178	0.178	0.178
2017-04-02 04:38:21 +1000	2017-03-26 04:39:48 +1000	04:38:00	2017-04-02	Sun	2017-04-01	2017	4	4.63333	28.6333	194	dev	-27.4593	153.035	2017	Valley	Outside Club / Pub / Casino	Male		20	Not al all	1am or after	10	No	A Little	0.227	0.227	0.227
2017-04-02 04:35:06 +1000	2017-03-26 04:36:34 +1000	04:35:00	2017-04-02	Sun	2017-04-01	2017	4	4.58333	28.5833	190	dev	-27.4593	153.035	2017	Valley	Outside Club / Pub / Casino	Male		19	Not al all	1am or after	20	Yes	Somewhat	0.095	0.095	0.095
2017-04-02 04:31:55 +1000	2017-03-26 04:33:23 +1000	04:31:00	2017-04-02	Sun	2017-04-01	2017	4	4.51667	28.5167	124	dev	-27.4593	153.035	2017	Valley	Outside Club / Pub / Casino	Female		24	Not al all	11pm	6	No	Somewhat	0.021	0.021	0.021
2017-03-26 04:58:00 +1000	2017-03-26 04:58:02 +1000	04:58:00	2017-03-26	Sun	2017-03-01	2017	3	4.96667	28.9667	209	dev	0	0	2017	Casino	Outside Club / Pub / Casino	Male		18	Not al all	11pm	1	No	Very	0	0
2017-03-26 04:56:40 +1000	2017-03-26 04:56:41 +1000	04:56:00	2017-03-26	Sun	2017-03-01	2017	3	4.93333	28.9333	285	dev	-27.4709	153.019	2017	Casino	Outside Club / Pub / Casino	Male		18	Not al all	11pm	4	No	A Little	0.096	0.096	0.096
2017-03-26 04:51:54 +1000	2017-03-26 04:51:55 +1000	04:51:00	2017-03-26	Sun	2017-03-01	2017	3	4.85	28.85	180	dev	-27.4709	153.019	2017	Casino	Outside Club / Pub / Casino	Male		23	Not al all	12am	3	Yes	A Little	0.016	0.016	0.016
2017-03-26 04:51:18 +1000	2017-03-26 04:51:21 +1000	04:51:00	2017-03-26	Sun	2017-03-01	2017	3	4.85	28.85	408	dev	0	0	2017	Casino	Outside Club / Pub / Casino	Male		19	Yes, I was physically touched against my will	Before 5pm	30	Yes	Very	0.131	0.131	0.131
2017-03-26 04:48:53 +1000	2017-03-26 04:48:54 +1000	04:48:00	2017-03-26	Sun	2017-03-01	2017	3	4.8	28.8	265	dev	-27.4709	153.019	2017	Casino	Outside Club / Pub / Casino	Male		22	Maybe a little, in general	12am	15	Yes	Very	0.102	0.102	0.102
2017-03-26 04:46:29 +1000	2017-03-26 04:51:03 +1000	04:46:00	2017-03-26	Sun	2017-03-01	2017	3	4.76667	28.7667	315	dev	0	0	2017	Valley	Outside Club / Pub / Casino	Male		24	Not al all	11pm	12	Yes	Extremely	0.023	0.023	0.023
2017-03-26 04:46:13 +1000	2017-03-26 04:51:09 +1000	04:46:00	2017-03-26	Sun	2017-03-01	2017	3	4.76667	28.7667	367	dev	-27.4571	153.034	2017	Valley	Outside Club / Pub / Casino	Male		31	Maybe a little, in general	12am	11	No	Very	0.181	0.181	0.181
2017-03-26 04:46:00 +1000	2017-03-26 04:45:41 +1000	04:46:00	2017-03-26	Sun	2017-03-01	2017	3	4.76667	28.7667	158	dev	-27.4597	153.035	2017	Valley	Taxi Rank	Male		25	Not al all	Before 5pm	20	Yes	Very	0.031	0.031	0.031
2017-03-26 04:44:29 +1000	2017-03-26 04:44:31 +1000	04:44:00	2017-03-26	Sun	2017-03-01	2017	3	4.73333	28.7333	466	dev	0	0	2017	Casino	Outside Club / Pub / Casino	Female		55	Not al all	11pm	4	No	A Little	0.014	0.014	0.014
2017-03-26 04:44:28 +1000	2017-03-26 04:44:30 +1000	04:44:00	2017-03-26	Sun	2017-03-01	2017	3	4.73333	28.7333	345	dev	-27.4709	153.019	2017	Casino	Outside Club / Pub / Casino	Female		62	Not al all	9pm	6	No	A Little	0.037	0.037	0.037
2017-03-26 04:43:21 +1000	2017-03-26 04:43:02 +1000	04:43:00	2017-03-26	Sun	2017-03-01	2017	3	4.71667	28.7167	118	dev	-27.4597	153.035	2017	Valley	Taxi Rank	Male		30	Not al all	12am	13	No	A Little	0.047	0.047	0.047
2017-03-26 04:42:48 +1000	2017-03-26 04:42:49 +1000	04:42:00	2017-03-26	Sun	2017-03-01	2017	3	4.7	28.7	515	dev	-27.4597	153.035	2017	Valley	Taxi Rank	Female		18	Maybe a little, in general	9pm	10	No	Very	0.079	0.079	0.079
2017-03-26 04:41:23 +1000	2017-03-26 04:41:04 +1000	04:41:00	2017-03-26	Sun	2017-03-01	2017	3	4.68333	28.6833	154	dev	-27.4597	153.035	2017	Valley	Taxi Rank	Female		19	Not al all	10pm	6	No	Very	0.02	0.02	0.02
2017-03-26 04:41:14 +1000	2017-03-26 04:51:02 +1000	04:41:00	2017-03-26	Sun	2017-03-01	2017	3	4.68333	28.6833	429	dev	0	0	2017	Valley	Outside Club / Pub / Casino	Male		19	Not al all	11pm	6	Yes	Somewhat	0	0
2017-03-26 04:40:05 +1000	2017-03-26 04:51:07 +1000	04:40:00	2017-03-26	Sun	2017-03-01	2017	3	4.66667	28.6667	400	dev	-27.4571	153.034	2017	Valley	Outside Club / Pub / Casino	Male		20	Not al all	11pm	5	No	A Little	0.13	0.13	0.13
2017-03-26 04:38:42 +1000	2017-03-26 04:38:44 +1000	04:38:00	2017-03-26	Sun	2017-03-01	2017	3	4.63333	28.6333	158	dev	-27.4709	153.019	2017	Casino	Outside Club / Pub / Casino	Male		23	Maybe a little, in general	11pm	7	Yes	Somewhat	0.167	0.167	0.167
2017-03-26 04:36:43 +1000	2017-03-26 04:36:45 +1000	04:36:00	2017-03-26	Sun	2017-03-01	2017	3	4.6	28.6	1280	dev	0	0	2017	Casino	Outside Club / Pub / Casino	Male		23	Maybe a little, in general	12am	15	No	Extremely	0.108	0.108	0.108
2017-03-26 04:36:04 +1000	2017-03-26 04:36:05 +1000	04:36:00	2017-03-26	Sun	2017-03-01	2017	3	4.6	28.6	562	dev	-27.4709	153.019	2017	Casino	Outside Club / Pub / Casino	Male		24	Maybe a little, in general	12am	0	No	Not at all	0	0
2017-03-26 04:34:16 +1000	2017-03-26 04:33:57 +1000	04:34:00	2017-03-26	Sun	2017-03-01	2017	3	4.56667	28.5667	94	dev	-27.4597	153.035	2017	Valley	Taxi Rank	Female		18	Yes, I had a verbal argument	11pm	7	No	Somewhat	0.091	0.091	0.091
2017-03-26 04:34:12 +1000	2017-03-26 04:34:13 +1000	04:34:00	2017-03-26	Sun	2017-03-01	2017	3	4.56667	28.5667	112	dev	-27.4597	153.035	2017	Valley	Taxi Rank	Female		18	Maybe a little, in general	11pm	9	No	A Little	0.044	0.044	0.044
2017-03-26 04:34:03 +1000	2017-03-26 04:51:01 +1000	04:34:00	2017-03-26	Sun	2017-03-01	2017	3	4.56667	28.5667	177	dev	0	0	2017	Valley	Outside Club / Pub / Casino	Male		31	Yes, I was physically touched against my will	10pm	14	No	Somewhat	0.153	0.153	0.153
2017-03-26 04:33:24 +1000	2017-03-26 04:51:08 +1000	04:33:00	2017-03-26	Sun	2017-03-01	2017	3	4.55	28.55	116	dev	-27.4571	153.034	2017	Valley	Taxi Rank	Male		27	Not al all	12am	6	No	A Little	0.094	0.094	0.094
2017-03-26 04:32:41 +1000	2017-03-26 04:32:22 +1000	04:32:00	2017-03-26	Sun	2017-03-01	2017	3	4.53333	28.5333	194	dev	-27.4597	153.035	2017	Valley	Taxi Rank	Female		22	Yes, I had a verbal argument	11pm	7	No	Somewhat	0.108	0.108	0.108
2017-03-26 04:32:20 +1000	2017-03-26 04:32:20 +1000	04:32:00	2017-03-26	Sun	2017-03-01	2017	3	4.53333	28.5333	139	dev	-27.4597	153.035	2017	Valley	Taxi Rank	Male		18	Maybe a little, in general	11pm	7	No	A Little	0.09	0.09	0.09
2017-03-26 04:31:28 +1000	2017-03-26 04:51:06 +1000	04:31:00	2017-03-26	Sun	2017-03-01	2017	3	4.51667	28.5167	85	dev	-27.4571	153.034	2017	Valley	Taxi Rank	Male		20	Maybe a little, in general	8pm	9	No	A Little	0.064	0.064	0.064
2017-03-26 04:31:05 +1000	2017-03-26 04:51:01 +1000	04:31:00	2017-03-26	Sun	2017-03-01	2017	3	4.51667	28.5167	2173	dev	0	0	2017	Valley	Outside Club / Pub / Casino	Female		25	Not al all	12am	5	No	Not at all	0.038	0.038	0.038
2017-03-26 04:30:01 +1000	2017-03-26 04:30:01 +1000	04:30:00	2017-03-26	Sun	2017-03-01	2017	3	4.5	28.5	126	dev	-27.4597	153.035	2017	Valley	Taxi Rank	Female		27	Not al all	10pm	10	No	Somewhat	0.139	0.139	0.139
2017-03-26 04:29:27 +1000	2017-03-26 04:29:08 +1000	04:29:00	2017-03-26	Sun	2017-03-01	2017	3	4.48333	28.4833	187	dev	-27.4597	153.035	2017	Valley	Taxi Rank	Male		18	Not al all	11pm	2	No	Not at all	0.026	0.026	0.026
2017-03-26 04:27:54 +1000	2017-03-26 04:27:55 +1000	04:27:00	2017-03-26	Sun	2017-03-01	2017	3	4.45	28.45	124	dev	-27.4597	153.035	2017	Valley	Taxi Rank	Female		18	Not al all	11pm	1	No	Not at all	0.018	0.018	0.018
2017-03-26 04:26:41 +1000	2017-03-26 04:26:43 +1000	04:26:00	2017-03-26	Sun	2017-03-01	2017	3	4.43333	28.4333	91	dev	-27.4822	153.013	2017	Casino	Outside Club / Pub / Casino	Male		18	Not al all	11pm	8	No	A Little	0.058	0.058	0.058
2017-03-26 04:16:07 +1000	2017-03-26 04:16:07 +1000	04:16:00	2017-03-26	Sun	2017-03-01	2017	3	4.26667	28.2667	135	dev	-27.4559	153.037	2017	Valley	Taxi Rank	Male		28	Not al all	7pm	15	Yes	Somewhat	0.015	0.015	0.015
2017-03-26 04:15:21 +1000	2017-03-26 04:15:24 +1000	04:15:00	2017-03-26	Sun	2017-03-01	2017	3	4.25	28.25	125	dev	0	0	2017	Casino	Outside Club / Pub / Casino	Male		18	Not al all	11pm	5	No	Somewhat	0.115	0.115	0.115
2017-03-26 04:14:48 +1000	2017-03-26 04:51:15 +1000	04:14:00	2017-03-26	Sun	2017-03-01	2017	3	4.23333	28.2333	219	dev	-27.457	153.034	2017	Valley	Taxi Rank	Male		20	Not al all	11pm	4	No	Not at all	0.032	0.032	0.032
2017-03-26 04:13:52 +1000	2017-03-26 04:13:52 +1000	04:13:00	2017-03-26	Sun	2017-03-01	2017	3	4.21667	28.2167	329	dev	-27.4559	153.037	2017	Valley	Taxi Rank	Female		24	Not al all	8pm	10	Yes	Very	0.065	0.065	0.065
2017-03-26 04:13:15 +1000	2017-03-26 04:13:18 +1000	04:13:00	2017-03-26	Sun	2017-03-01	2017	3	4.21667	28.2167	207	dev	0	0	2017	Casino	Outside Club / Pub / Casino	Male		18	Not al all	7pm	10	No	Very	0.168	0.168	0.168
2017-03-26 04:11:41 +1000	2017-03-26 04:11:22 +1000	04:11:00	2017-03-26	Sun	2017-03-01	2017	3	4.18333	28.1833	118	dev	-27.4597	153.035	2017	Valley	Taxi Rank	Male		32	Not al all	12am	3	No	Not at all	0	0
2017-03-26 04:11:09 +1000	2017-03-26 04:51:11 +1000	04:11:00	2017-03-26	Sun	2017-03-01	2017	3	4.18333	28.1833	95	dev	-27.457	153.034	2017	Valley	Taxi Rank	Male		20	Not al all	10pm	4	No	A Little	0.073	0.073	0.073
2017-03-26 04:09:47 +1000	2017-03-26 04:09:50 +1000	04:09:00	2017-03-26	Sun	2017-03-01	2017	3	4.15	28.15	170	dev	0	0	2017	Casino	Outside Club / Pub / Casino	Male		19	Not al all	7pm	18	No	Very	0.135	0.135	0.135
2017-03-26 04:09:43 +1000	2017-03-26 04:09:24 +1000	04:09:00	2017-03-26	Sun	2017-03-01	2017	3	4.15	28.15	112	dev	-27.4597	153.035	2017	Valley	Taxi Rank	Female		21	Not al all	11pm	8	Yes	A Little	0.154	0.154	0.154
2017-03-26 04:09:33 +1000	2017-03-26 04:51:05 +1000	04:09:00	2017-03-26	Sun	2017-03-01	2017	3	4.15	28.15	126	dev	-27.457	153.034	2017	Valley	Taxi Rank	Male		19	Not al all	11pm	4	No	A Little	0.103	0.103	0.103
2017-03-26 04:08:22 +1000	2017-03-26 04:08:23 +1000	04:08:00	2017-03-26	Sun	2017-03-01	2017	3	4.13333	28.1333	94	dev	-27.4559	153.037	2017	Valley	Taxi Rank	Male		22	Not al all	11pm	14	Yes	Very	0.08	0.08	0.08
2017-03-26 04:07:51 +1000	2017-03-26 04:07:32 +1000	04:07:00	2017-03-26	Sun	2017-03-01	2017	3	4.11667	28.1167	123	dev	-27.4597	153.035	2017	Valley	Taxi Rank	Female		19	Not al all	11pm	10	No	A Little	0.106	0.106	0.106
2017-03-26 04:07:27 +1000	2017-03-26 04:51:12 +1000	04:07:00	2017-03-26	Sun	2017-03-01	2017	3	4.11667	28.1167	109	dev	-27.457	153.034	2017	Valley	Taxi Rank	Female		20	Not al all	11pm	6	Yes	Extremely	0.046	0.046	0.046
2017-03-26 04:06:56 +1000	2017-03-26 04:06:58 +1000	04:06:00	2017-03-26	Sun	2017-03-01	2017	3	4.1	28.1	154	dev	0	0	2017	Casino	Outside Club / Pub / Casino	Male		30	Not al all	12am	8	No	Not at all	0.156	0.156	0.156
2017-03-26 04:06:48 +1000	2017-03-26 04:06:48 +1000	04:06:00	2017-03-26	Sun	2017-03-01	2017	3	4.1	28.1	93	dev	-27.4559	153.037	2017	Valley	Taxi Rank	Female		25	Not al all	10pm	10	No	Very	0.023	0.023	0.023
2017-03-26 04:05:47 +1000	2017-03-26 04:05:29 +1000	04:05:00	2017-03-26	Sun	2017-03-01	2017	3	4.08333	28.0833	102	dev	-27.4597	153.035	2017	Valley	Taxi Rank	Male		23	Not al all	10pm	20	No	Somewhat	0.073	0.073	0.073
2017-03-26 04:05:37 +1000	2017-03-26 04:51:07 +1000	04:05:00	2017-03-26	Sun	2017-03-01	2017	3	4.08333	28.0833	229	dev	-27.457	153.034	2017	Valley	Taxi Rank	Male		25	Not al all	11pm	4	No	Somewhat	0.064	0.064	0.064
2017-03-26 04:05:14 +1000	2017-03-26 04:05:15 +1000	04:05:00	2017-03-26	Sun	2017-03-01	2017	3	4.08333	28.0833	147	dev	-27.4559	153.037	2017	Valley	Taxi Rank	Female		21	Maybe a little, in general	10pm	6	Yes	A Little	0	0
2017-03-26 04:04:21 +1000	2017-03-26 04:04:24 +1000	04:04:00	2017-03-26	Sun	2017-03-01	2017	3	4.06667	28.0667	167	dev	0	0	2017	Casino	Outside Club / Pub / Casino	Female		33	Not al all	12am	5	No	Somewhat	0.042	0.042	0.042
2017-03-26 04:04:05 +1000	2017-03-26 04:03:46 +1000	04:04:00	2017-03-26	Sun	2017-03-01	2017	3	4.06667	28.0667	109	dev	-27.4597	153.035	2017	Valley	Taxi Rank	Female		26	Not al all	10pm	10	No	Somewhat	0.18	0.18	0.18
2017-03-26 04:02:47 +1000	2017-03-26 04:02:48 +1000	04:02:00	2017-03-26	Sun	2017-03-01	2017	3	4.03333	28.0333	359	dev	-27.4559	153.037	2017	Valley	Taxi Rank	Male		23	Not al all	10pm	6	Yes	Somewhat	0	0
2017-03-26 04:02:15 +1000	2017-03-26 04:01:57 +1000	04:02:00	2017-03-26	Sun	2017-03-01	2017	3	4.03333	28.0333	80	dev	-27.4597	153.035	2017	Valley	Taxi Rank	Female		22	Not al all	10pm	10	No	A Little	0.095	0.095	0.095
2017-03-26 04:01:48 +1000	2017-03-26 04:51:04 +1000	04:01:00	2017-03-26	Sun	2017-03-01	2017	3	4.01667	28.0167	269	dev	-27.457	153.034	2017	Valley	Taxi Rank	Male		27	Not al all	8pm	16	No	Not at all	0.206	0.206	0.206
2017-03-26 04:01:33 +1000	2017-03-26 04:01:37 +1000	04:01:00	2017-03-26	Sun	2017-03-01	2017	3	4.01667	28.0167	149	dev	0	0	2017	Casino	Outside Club / Pub / Casino	Male		26	Not al all	6pm	8	No	Not at all	0.038	0.038	0.038
2017-03-26 04:00:55 +1000	2017-03-26 04:00:36 +1000	04:00:00	2017-03-26	Sun	2017-03-01	2017	3	4	28	85	dev	-27.4597	153.035	2017	Valley	Taxi Rank	Male		24	Not al all	10pm	10	No	Somewhat	0.096	0.096	0.096
2017-03-26 03:59:39 +1000	2017-03-26 03:59:41 +1000	03:59:00	2017-03-26	Sun	2017-03-01	2017	3	3.98333	27.9833	269	dev	-27.4822	153.013	2017	Casino	Outside Club / Pub / Casino	Male		21	Not al all	1am or after	0	No	Somewhat	0.115	0.115	0.115
2017-03-26 03:59:30 +1000	2017-03-26 03:59:11 +1000	03:59:00	2017-03-26	Sun	2017-03-01	2017	3	3.98333	27.9833	140	dev	-27.4597	153.035	2017	Valley	Taxi Rank	Female		25	Not al all	10pm	10	No	A Little	0.178	0.178	0.178
2017-03-26 03:59:03 +1000	2017-03-26 03:59:06 +1000	03:59:00	2017-03-26	Sun	2017-03-01	2017	3	3.98333	27.9833	118	dev	0	0	2017	Casino	Outside Club / Pub / Casino	Male		24	Not al all	6pm	10	No	Very	0.231	0.231	0.231
2017-03-26 03:57:19 +1000	2017-03-26 04:51:05 +1000	03:57:00	2017-03-26	Sun	2017-03-01	2017	3	3.95	27.95	455	dev	-27.457	153.034	2017	Valley	Taxi Rank	Male		28	Not al all	10pm	9	No	Somewhat	0.151	0.151	0.151
2017-03-26 03:57:09 +1000	2017-03-26 03:56:50 +1000	03:57:00	2017-03-26	Sun	2017-03-01	2017	3	3.95	27.95	135	dev	-27.4597	153.035	2017	Valley	Taxi Rank	Male		47	Not al all	8pm	13	No	Very	0.113	0.113	0.113
2017-03-26 03:56:48 +1000	2017-03-26 03:56:48 +1000	03:56:00	2017-03-26	Sun	2017-03-01	2017	3	3.93333	27.9333	118	dev	-27.4597	153.035	2017	Valley	Taxi Rank	Male		27	Yes, I was physically touched against my will	11pm	10	No	Somewhat	0.067	0.067	0.067
2017-03-26 03:54:54 +1000	2017-03-26 03:54:35 +1000	03:54:00	2017-03-26	Sun	2017-03-01	2017	3	3.9	27.9	168	dev	-27.4597	153.035	2017	Valley	Taxi Rank	Female		27	Not al all	11pm	7	No	A Little	0.168	0.168	0.168
2017-03-26 03:54:51 +1000	2017-03-26 04:51:00 +1000	03:54:00	2017-03-26	Sun	2017-03-01	2017	3	3.9	27.9	208	dev	0	0	2017	Valley	Train Station	Male		19	Not al all	11pm	10	No	Somewhat	0.093	0.093	0.093
2017-03-26 03:54:49 +1000	2017-03-26 03:54:50 +1000	03:54:00	2017-03-26	Sun	2017-03-01	2017	3	3.9	27.9	333	dev	-27.4597	153.035	2017	Valley	Taxi Rank	Male		19	Not al all	11pm	8	No	A Little	0.152	0.152	0.152
2017-03-26 03:54:11 +1000	2017-03-26 03:54:13 +1000	03:54:00	2017-03-26	Sun	2017-03-01	2017	3	3.9	27.9	153	dev	-27.4568	153.033	2017	Valley	Train Station	Male		19	Not al all	11pm	8	No	A Little	0.192	0.192	0.192
2017-03-26 03:51:52 +1000	2017-03-26 03:51:42 +1000	03:51:00	2017-03-26	Sun	2017-03-01	2017	3	3.85	27.85	207	dev	-27.4597	153.03	2017	Valley	Taxi Rank	Female		20	Not al all	10pm	12	Yes	Somewhat	0.161	0.161	0.161
2017-03-26 03:51:38 +1000	2017-03-26 03:51:40 +1000	03:51:00	2017-03-26	Sun	2017-03-01	2017	3	3.85	27.85	127	dev	-27.4567	153.033	2017	Charlotte Street	Train Station	Male		20	Not al all	11pm	20	No	A Little	0.145	0.145	0.145
2017-03-26 03:51:22 +1000	2017-03-26 04:50:59 +1000	03:51:00	2017-03-26	Sun	2017-03-01	2017	3	3.85	27.85	1712	dev	0	0	2017	Valley	Train Station	Male		20	Not al all	12am	15	No	A Little	0.075	0.075	0.075
2017-03-26 03:49:43 +1000	2017-03-26 04:51:11 +1000	03:49:00	2017-03-26	Sun	2017-03-01	2017	3	3.81667	27.8167	129	dev	-27.457	153.034	2017	Valley	Train Station	Male		42	Not al all	11pm	10	No	Somewhat	0.046	0.046	0.046
2017-03-26 03:49:20 +1000	2017-03-26 03:49:22 +1000	03:49:00	2017-03-26	Sun	2017-03-01	2017	3	3.81667	27.8167	345	dev	-27.4822	153.013	2017	Casino	Outside Club / Pub / Casino	Male		22	Not al all	12am	6	No	Not at all	0.029	0.029	0.029
2017-03-26 03:49:15 +1000	2017-03-26 03:49:15 +1000	03:49:00	2017-03-26	Sun	2017-03-01	2017	3	3.81667	27.8167	151	dev	-27.4597	153.035	2017	Valley	Taxi Rank	Male		23	Maybe a little, in general	11pm	15	No	Very	0.188	0.188	0.188
2017-03-26 03:48:24 +1000	2017-03-26 03:48:05 +1000	03:48:00	2017-03-26	Sun	2017-03-01	2017	3	3.8	27.8	137	dev	-27.4597	153.03	2017	Valley	Taxi Rank	Male		28	Not al all	6pm	15	No	Somewhat	0.136	0.136	0.136
2017-03-26 03:47:33 +1000	2017-03-26 04:51:04 +1000	03:47:00	2017-03-26	Sun	2017-03-01	2017	3	3.78333	27.7833	86	dev	-27.457	153.034	2017	Valley	Taxi Rank	Male		22	Not al all	11pm	8	No	Somewhat	0.11	0.11	0.11
2017-03-26 03:46:44 +1000	2017-03-26 03:46:44 +1000	03:46:00	2017-03-26	Sun	2017-03-01	2017	3	3.76667	27.7667	111	dev	-27.4597	153.035	2017	Valley	Taxi Rank	Female		22	Not al all	10pm	8	No	Very	0.191	0.191	0.191
2017-03-26 03:46:07 +1000	2017-03-26 04:51:09 +1000	03:46:00	2017-03-26	Sun	2017-03-01	2017	3	3.76667	27.7667	119	dev	-27.457	153.034	2017	Valley	Taxi Rank	Male		22	Not al all	8pm	11	No	Somewhat	0.11	0.11	0.11
2017-03-26 03:46:06 +1000	2017-03-26 03:45:47 +1000	03:46:00	2017-03-26	Sun	2017-03-01	2017	3	3.76667	27.7667	406	dev	-27.4597	153.03	2017	Valley	Taxi Rank	Male		19	Not al all	11pm	15	No	Somewhat	0.111	0.111	0.111
2017-03-26 03:44:52 +1000	2017-03-26 03:44:52 +1000	03:44:00	2017-03-26	Sun	2017-03-01	2017	3	3.73333	27.7333	339	dev	-27.4597	153.035	2017	Valley	Taxi Rank	Female		22	Not al all	11pm	3	No	Very	0.06	0.06	0.06
2017-03-26 03:44:08 +1000	2017-03-26 04:51:15 +1000	03:44:00	2017-03-26	Sun	2017-03-01	2017	3	3.73333	27.7333	527	dev	-27.457	153.034	2017	Valley	Taxi Rank	Male		21	Maybe a little, in general	9pm	15	No	Very	0.193	0.193	0.193
2017-03-26 03:43:35 +1000	2017-03-26 03:43:37 +1000	03:43:00	2017-03-26	Sun	2017-03-01	2017	3	3.71667	27.7167	322	dev	-27.4822	153.013	2017	Casino	Outside Club / Pub / Casino	Female		30	Not al all	6pm	10	No	Very	0.162	0.162	0.162
2017-03-26 03:43:29 +1000	2017-03-26 03:43:32 +1000	03:43:00	2017-03-26	Sun	2017-03-01	2017	3	3.71667	27.7167	408	dev	0	0	2017	Casino	Outside Club / Pub / Casino	Male		29	Not al all	6pm	10	No	Very	0.117	0.117	0.117
2017-03-26 03:39:20 +1000	2017-03-26 03:39:01 +1000	03:39:00	2017-03-26	Sun	2017-03-01	2017	3	3.65	27.65	211	dev	-27.4597	153.03	2017	Valley	Taxi Rank	Male		22	Not al all	10pm	15	Yes	Somewhat	0.199	0.199	0.199
2017-03-26 03:39:12 +1000	2017-03-26 03:39:13 +1000	03:39:00	2017-03-26	Sun	2017-03-01	2017	3	3.65	27.65	100	dev	-27.4597	153.035	2017	Valley	Taxi Rank	Female		19	Not al all	1am or after	4	No	A Little	0.03	0.03	0.03
2017-03-26 03:38:13 +1000	2017-03-26 03:38:14 +1000	03:38:00	2017-03-26	Sun	2017-03-01	2017	3	3.63333	27.6333	88	dev	-27.4822	153.013	2017	Casino	Outside Club / Pub / Casino	Male		18	Not al all	11pm	6	No	Somewhat	0.049	0.049	0.049
2017-03-26 03:37:31 +1000	2017-03-26 03:37:32 +1000	03:37:00	2017-03-26	Sun	2017-03-01	2017	3	3.61667	27.6167	146	dev	-27.4597	153.035	2017	Valley	Taxi Rank	Female		19	Not al all	1am or after	4	No	Somewhat	0.151	0.151	0.151
2017-03-26 03:36:45 +1000	2017-03-26 03:36:47 +1000	03:36:00	2017-03-26	Sun	2017-03-01	2017	3	3.6	27.6	122	dev	-27.4822	153.013	2017	Casino	Outside Club / Pub / Casino	Male		19	Not al all	11pm	3	No	Somewhat	0.061	0.061	0.061
2017-03-26 03:36:40 +1000	2017-03-26 03:36:43 +1000	03:36:00	2017-03-26	Sun	2017-03-01	2017	3	3.6	27.6	427	dev	0	0	2017	Casino	Outside Club / Pub / Casino	Male		19	Not al all	11pm	3	No	A Little	0.089	0.089	0.089
2017-03-26 03:35:48 +1000	2017-03-26 03:35:30 +1000	03:35:00	2017-03-26	Sun	2017-03-01	2017	3	3.58333	27.5833	191	dev	-27.4597	153.03	2017	Valley	Taxi Rank	Female		25	Maybe a little, in general	9pm	15	No	Somewhat	0.202	0.202	0.202
2017-03-26 03:35:20 +1000	2017-03-26 04:51:08 +1000	03:35:00	2017-03-26	Sun	2017-03-01	2017	3	3.58333	27.5833	424	dev	-27.457	153.034	2017	Valley	Taxi Rank	Male		20	Not al all	8pm	15	No	A Little	0.161	0.161	0.161
2017-03-26 03:35:05 +1000	2017-03-26 03:35:06 +1000	03:35:00	2017-03-26	Sun	2017-03-01	2017	3	3.58333	27.5833	203	dev	-27.4597	153.035	2017	Valley	Taxi Rank	Male		26	Maybe a little, in general	10pm	10	No	Somewhat	0.127	0.127	0.127
2017-03-26 03:32:37 +1000	2017-03-26 03:32:18 +1000	03:32:00	2017-03-26	Sun	2017-03-01	2017	3	3.53333	27.5333	245	dev	-27.4597	153.03	2017	Valley	Taxi Rank	Male		24	Not al all	9pm	18	No	Somewhat	0.132	0.132	0.132
2017-03-26 03:31:42 +1000	2017-03-26 03:31:42 +1000	03:31:00	2017-03-26	Sun	2017-03-01	2017	3	3.51667	27.5167	195	dev	-27.4597	153.035	2017	Valley	Taxi Rank	Male		22	Maybe a little, in general	11pm	15	Yes	Very	0.162	0.162	0.162
2017-03-26 03:30:22 +1000	2017-03-26 03:30:23 +1000	03:30:00	2017-03-26	Sun	2017-03-01	2017	3	3.5	27.5	292	dev	-27.4822	153.013	2017	Casino	Outside Club / Pub / Casino	Male		23	Not al all	10pm	5	No	Somewhat	0.115	0.115	0.115
2017-03-26 03:29:31 +1000	2017-03-26 03:29:34 +1000	03:29:00	2017-03-26	Sun	2017-03-01	2017	3	3.48333	27.4833	198	dev	0	0	2017	Casino	Outside Club / Pub / Casino	Female		25	Not al all	10pm	2	No	A Little	0.114	0.114	0.114
2017-03-26 03:28:31 +1000	2017-03-26 03:28:13 +1000	03:28:00	2017-03-26	Sun	2017-03-01	2017	3	3.46667	27.4667	327	dev	-27.4597	153.03	2017	Valley	Taxi Rank	Female		25	Not al all	10pm	7	No	A Little	0.186	0.186	0.186
2017-03-26 03:28:26 +1000	2017-03-26 03:28:28 +1000	03:28:00	2017-03-26	Sun	2017-03-01	2017	3	3.46667	27.4667	363	dev	-27.4597	153.035	2017	Valley	Taxi Rank	Female		20	Not al all	11pm	10	No	Somewhat	0.084	0.084	0.084
2017-03-26 03:28:16 +1000	2017-03-26 04:51:14 +1000	03:28:00	2017-03-26	Sun	2017-03-01	2017	3	3.46667	27.4667	116	dev	-27.457	153.034	2017	Valley	Taxi Rank	Female		20	Not al all	10pm	7	No	Very	0.071	0.071	0.071
2017-03-26 03:28:12 +1000	2017-03-26 03:28:14 +1000	03:28:00	2017-03-26	Sun	2017-03-01	2017	3	3.46667	27.4667	431	dev	-27.4568	153.033	2017	Valley	Train Station	Male		32	Not al all	6pm	15	No	Very	0.213	0.213	0.213
2017-03-26 03:26:20 +1000	2017-03-26 04:51:10 +1000	03:26:00	2017-03-26	Sun	2017-03-01	2017	3	3.43333	27.4333	261	dev	-27.457	153.034	2017	Valley	Taxi Rank	Male		22	Not al all	12am	10	Yes	Somewhat	0.155	0.155	0.155
2017-03-26 03:26:13 +1000	2017-03-26 03:26:16 +1000	03:26:00	2017-03-26	Sun	2017-03-01	2017	3	3.43333	27.4333	606	dev	0	0	2017	Casino	Outside Club / Pub / Casino	Male		39	Not al all	10pm	8	Yes	Somewhat	0.227	0.227	0.227
2017-03-26 03:25:30 +1000	2017-03-26 03:25:32 +1000	03:25:00	2017-03-26	Sun	2017-03-01	2017	3	3.41667	27.4167	119	dev	-27.4822	153.013	2017	Casino	Outside Club / Pub / Casino	Male		44	Maybe a little, in general	10pm	15	No	Somewhat	0.196	0.196	0.196
2017-03-26 03:23:04 +1000	2017-03-26 03:22:45 +1000	03:23:00	2017-03-26	Sun	2017-03-01	2017	3	3.38333	27.3833	112	dev	-27.4597	153.03	2017	Valley	Taxi Rank	Female		21	Not al all	11pm	5	No	A Little	0.084	0.084	0.084
2017-03-26 03:22:49 +1000	2017-03-26 04:50:59 +1000	03:22:00	2017-03-26	Sun	2017-03-01	2017	3	3.36667	27.3667	143	dev	0	0	2017	Valley	Train Station	Female		50	Not al all	10pm	7	No	Very	0.186	0.186	0.186
2017-03-26 03:22:23 +1000	2017-03-26 03:22:23 +1000	03:22:00	2017-03-26	Sun	2017-03-01	2017	3	3.36667	27.3667	100	dev	-27.4565	153.035	2017	Valley	Taxi Rank	Male		34	Not al all	Before 5pm	17	No	Somewhat	0.242	0.242	0.242
2017-03-26 03:21:58 +1000	2017-03-26 04:51:06 +1000	03:21:00	2017-03-26	Sun	2017-03-01	2017	3	3.35	27.35	232	dev	-27.457	153.034	2017	Valley	Taxi Rank	Female		18	Not al all	11pm	12	No	A Little	0.017	0.017	0.017
2017-03-26 03:21:22 +1000	2017-03-26 03:21:23 +1000	03:21:00	2017-03-26	Sun	2017-03-01	2017	3	3.35	27.35	158	dev	-27.4822	153.013	2017	Casino	Outside Club / Pub / Casino	Female		25	Not al all	6pm	10	No	Somewhat	0.099	0.099	0.099
2017-03-26 03:21:11 +1000	2017-03-26 03:20:52 +1000	03:21:00	2017-03-26	Sun	2017-03-01	2017	3	3.35	27.35	190	dev	-27.4597	153.03	2017	Valley	Taxi Rank	Male		22	Not al all	9pm	10	No	Somewhat	0.129	0.129	0.129
2017-03-26 03:20:42 +1000	2017-03-26 03:20:43 +1000	03:20:00	2017-03-26	Sun	2017-03-01	2017	3	3.33333	27.3333	108	dev	-27.4565	153.035	2017	Valley	Taxi Rank	Female		30	Not al all	11pm	15	No	Very	0.163	0.163	0.163
2017-03-26 03:20:25 +1000	2017-03-26 04:50:58 +1000	03:20:00	2017-03-26	Sun	2017-03-01	2017	3	3.33333	27.3333	551	dev	0	0	2017	Valley	Train Station	Female		24	Not al all	1am or after	8	No	Somewhat	0.099	0.099	0.099
2017-03-26 03:18:05 +1000	2017-03-26 04:51:14 +1000	03:18:00	2017-03-26	Sun	2017-03-01	2017	3	3.3	27.3	262	dev	-27.457	153.034	2017	Valley	Taxi Rank	Female		18	Not al all	11pm	3	No	Somewhat	0.082	0.082	0.082
2017-03-26 03:18:00 +1000	2017-03-26 03:17:42 +1000	03:18:00	2017-03-26	Sun	2017-03-01	2017	3	3.3	27.3	223	dev	-27.4597	153.03	2017	Valley	Taxi Rank	Male		25	Yes, I was physically touched against my will	9pm	10	No	Extremely	0.191	0.191	0.191
2017-03-26 03:17:57 +1000	2017-03-26 03:17:59 +1000	03:17:00	2017-03-26	Sun	2017-03-01	2017	3	3.28333	27.2833	363	dev	-27.4568	153.033	2017	Valley	Train Station	Male		28	Not al all	8pm	12	Yes	Somewhat	0.186	0.186	0.186
2017-03-26 03:16:06 +1000	2017-03-26 03:16:08 +1000	03:16:00	2017-03-26	Sun	2017-03-01	2017	3	3.26667	27.2667	442	dev	0	0	2017	Casino	Outside Club / Pub / Casino	Male		22	Not al all	6pm	0	No	Not at all	0	0
2017-03-26 03:14:51 +1000	2017-03-26 03:14:52 +1000	03:14:00	2017-03-26	Sun	2017-03-01	2017	3	3.23333	27.2333	160	dev	-27.4565	153.035	2017	Valley	Taxi Rank	Male		22	Not al all	12am	5	No	Very	0.06	0.06	0.06
2017-03-26 03:14:17 +1000	2017-03-26 03:13:58 +1000	03:14:00	2017-03-26	Sun	2017-03-01	2017	3	3.23333	27.2333	336	dev	-27.4597	153.03	2017	Valley	Taxi Rank	Male		20	Not al all	11pm	10	Yes	Somewhat	0.095	0.095	0.095
2017-03-26 03:13:43 +1000	2017-03-26 04:51:10 +1000	03:13:00	2017-03-26	Sun	2017-03-01	2017	3	3.21667	27.2167	312	dev	-27.457	153.034	2017	Valley	Taxi Rank	Male		20	Not al all	11pm	8	No	A Little	0.097	0.097	0.097
2017-03-26 03:12:11 +1000	2017-03-26 03:12:11 +1000	03:12:00	2017-03-26	Sun	2017-03-01	2017	3	3.2	27.2	302	dev	-27.4565	153.035	2017	Valley	Taxi Rank	Female		22	Not al all	10pm	10	No	Somewhat	0.061	0.061	0.061
2017-03-26 03:11:53 +1000	2017-03-26 03:11:54 +1000	03:11:00	2017-03-26	Sun	2017-03-01	2017	3	3.18333	27.1833	149	dev	-27.4567	153.033	2017	Valley	Train Station	Male		21	Not al all	9pm	7	No	Somewhat	0.119	0.119	0.119
2017-03-26 03:11:12 +1000	2017-03-26 04:50:58 +1000	03:11:00	2017-03-26	Sun	2017-03-01	2017	3	3.18333	27.1833	409	dev	0	0	2017	Valley	Train Station	Male		23	Not al all	11pm	0	No	Not at all	0	0
2017-03-26 03:09:24 +1000	2017-03-26 03:09:25 +1000	03:09:00	2017-03-26	Sun	2017-03-01	2017	3	3.15	27.15	147	dev	-27.4567	153.033	2017	Valley	Train Station	Male		20	Not al all	11pm	9	No	Very	0.159	0.159	0.159
2017-03-26 03:08:43 +1000	2017-03-26 03:08:45 +1000	03:08:00	2017-03-26	Sun	2017-03-01	2017	3	3.13333	27.1333	340	dev	0	0	2017	Casino	Outside Club / Pub / Casino	Male		59	Not al all	12am	4	Yes	Not at all	0	0
2017-03-26 03:08:40 +1000	2017-03-26 03:08:21 +1000	03:08:00	2017-03-26	Sun	2017-03-01	2017	3	3.13333	27.1333	175	dev	-27.4597	153.03	2017	Valley	Taxi Rank	Male		21	Maybe a little, in general	10pm	30	No	Somewhat	0.111	0.111	0.111
2017-03-26 03:08:31 +1000	2017-03-26 04:51:12 +1000	03:08:00	2017-03-26	Sun	2017-03-01	2017	3	3.13333	27.1333	102	dev	-27.457	153.034	2017	Valley	Taxi Rank	Female		20	Not al all	11pm	5	No	A Little	0.064	0.064	0.064
2017-03-26 03:07:08 +1000	2017-03-26 03:07:09 +1000	03:07:00	2017-03-26	Sun	2017-03-01	2017	3	3.11667	27.1167	159	dev	-27.4565	153.035	2017	Valley	Taxi Rank	Male		27	Not al all	8pm	30	Yes	A Little	0.2	0.2	0.2
2017-03-26 03:06:57 +1000	2017-03-26 03:06:58 +1000	03:06:00	2017-03-26	Sun	2017-03-01	2017	3	3.1	27.1	399	dev	-27.4822	153.013	2017	Casino	Outside Club / Pub / Casino	Female		43	Not al all	10pm	2	No	Extremely	0.143	0.143	0.143
2017-03-26 03:05:44 +1000	2017-03-26 03:05:26 +1000	03:05:00	2017-03-26	Sun	2017-03-01	2017	3	3.08333	27.0833	673	dev	-27.4597	153.03	2017	Valley	Taxi Rank	Male		22	Not al all	11pm	6	No	Somewhat	0.047	0.047	0.047
2017-03-26 03:04:22 +1000	2017-03-26 04:50:57 +1000	03:04:00	2017-03-26	Sun	2017-03-01	2017	3	3.06667	27.0667	181	dev	0	0	2017	Valley	Train Station	Male		22	Not al all	11pm	7	No	A Little	0.095	0.095	0.095
2017-03-26 03:04:19 +1000	2017-03-26 03:04:21 +1000	03:04:00	2017-03-26	Sun	2017-03-01	2017	3	3.06667	27.0667	772	dev	-27.4568	153.033	2017	Valley	Taxi Rank	Male		24	Not al all	8pm	8	No	Somewhat	0.051	0.051	0.051
2017-03-26 03:01:20 +1000	2017-03-26 04:50:56 +1000	03:01:00	2017-03-26	Sun	2017-03-01	2017	3	3.01667	27.0167	184	dev	0	0	2017	Valley	Train Station	Female		23	Not al all	11pm	4	No	Somewhat	0	0
2017-03-26 03:00:18 +1000	2017-03-26 03:00:20 +1000	03:00:00	2017-03-26	Sun	2017-03-01	2017	3	3	27	215	dev	-27.4822	153.013	2017	Casino	Outside Club / Pub / Casino	Male		32	Not al all	10pm	3	No	Not at all	0	0
2017-03-26 02:58:15 +1000	2017-03-26 04:50:56 +1000	02:58:00	2017-03-26	Sun	2017-03-01	2017	3	2.96667	26.9667	506	dev	0	0	2017	Valley	Train Station	Female		20	Not al all	11pm	3	No	A Little	0.053	0.053	0.053
2017-03-26 02:57:00 +1000	2017-03-26 02:57:03 +1000	02:57:00	2017-03-26	Sun	2017-03-01	2017	3	2.95	26.95	90	dev	0	0	2017	Casino	Outside Club / Pub / Casino	Male		23	Not al all	9pm	9	No	Somewhat	0.05	0.05	0.05
2017-03-26 02:56:43 +1000	2017-03-26 02:56:44 +1000	02:56:00	2017-03-26	Sun	2017-03-01	2017	3	2.93333	26.9333	225	dev	-27.4814	153.013	2017	Casino	Outside Club / Pub / Casino	Male		24	Not al all	9pm	5	No	Somewhat	0.12	0.12	0.12
2017-03-26 02:54:31 +1000	2017-03-26 02:54:12 +1000	02:54:00	2017-03-26	Sun	2017-03-01	2017	3	2.9	26.9	111	dev	-27.4597	153.03	2017	Valley	Taxi Rank	Male		27	Not al all	11pm	6	No	Not at all	0	0
2017-03-26 02:52:57 +1000	2017-03-26 02:52:59 +1000	02:52:00	2017-03-26	Sun	2017-03-01	2017	3	2.86667	26.8667	425	dev	-27.4814	153.013	2017	Casino	Outside Club / Pub / Casino	Male		22	Not al all	9pm	1	No	A Little	0	0
2017-03-26 02:52:39 +1000	2017-03-26 02:52:20 +1000	02:52:00	2017-03-26	Sun	2017-03-01	2017	3	2.86667	26.8667	95	dev	-27.4597	153.03	2017	Valley	Taxi Rank	Male		22	Yes, I was physically touched against my will	9pm	11	No	Not at all	0.019	0.019	0.019
2017-03-26 02:51:03 +1000	2017-03-26 02:50:44 +1000	02:51:00	2017-03-26	Sun	2017-03-01	2017	3	2.85	26.85	130	dev	-27.4597	153.03	2017	Valley	Taxi Rank	Male		40	Not al all	7pm	12	Yes	Not at all	0.157	0.157	0.157
2017-03-26 02:50:32 +1000	2017-03-26 02:50:33 +1000	02:50:00	2017-03-26	Sun	2017-03-01	2017	3	2.83333	26.8333	75	dev	-27.457	153.034	2017	Valley	Taxi Rank	Male		22	Not al all	1am or after	6	Yes	A Little	0.035	0.035	0.035
2017-03-26 02:49:47 +1000	2017-03-26 04:50:55 +1000	02:49:00	2017-03-26	Sun	2017-03-01	2017	3	2.81667	26.8167	106	dev	0	0	2017	Valley	Taxi Rank	Female		18	Not al all	10pm	4	Yes	Somewhat	0.139	0.139	0.139
2017-03-26 02:49:16 +1000	2017-03-26 02:49:18 +1000	02:49:00	2017-03-26	Sun	2017-03-01	2017	3	2.81667	26.8167	199	dev	-27.4571	153.034	2017	Valley	Taxi Rank	Female		19	Not al all	10pm	10	No	Somewhat	0.089	0.089	0.089
2017-03-26 02:48:52 +1000	2017-03-26 02:48:33 +1000	02:48:00	2017-03-26	Sun	2017-03-01	2017	3	2.8	26.8	148	dev	-27.4597	153.03	2017	Valley	Taxi Rank	Male		21	Yes, I was physically touched against my will	12am	1	No	Somewhat	0.131	0.131	0.131
2017-03-26 02:48:00 +1000	2017-03-26 04:50:55 +1000	02:48:00	2017-03-26	Sun	2017-03-01	2017	3	2.8	26.8	316	dev	0	0	2017	Valley	Taxi Rank	Female		21	Maybe a little, in general	10pm	5	No	Somewhat	0	0
2017-03-26 02:46:24 +1000	2017-03-26 02:46:05 +1000	02:46:00	2017-03-26	Sun	2017-03-01	2017	3	2.76667	26.7667	165	dev	-27.4597	153.03	2017	Valley	Taxi Rank	Male		21	Maybe a little, in general	11pm	9	No	Somewhat	0.082	0.082	0.082
2017-03-26 02:45:57 +1000	2017-03-26 02:46:00 +1000	02:45:00	2017-03-26	Sun	2017-03-01	2017	3	2.75	26.75	204	dev	-27.4571	153.034	2017	Valley	Taxi Rank	Male		20	Maybe a little, in general	8pm	15	No	Very	0.165	0.165	0.165
2017-03-26 02:45:52 +1000	2017-03-26 02:45:53 +1000	02:45:00	2017-03-26	Sun	2017-03-01	2017	3	2.75	26.75	1454	dev	-27.4814	153.013	2017	Casino	Outside Club / Pub / Casino	Female		27	Not al all	7pm	9	No	Very	0.207	0.207	0.207
2017-03-26 02:43:38 +1000	2017-03-26 02:43:19 +1000	02:43:00	2017-03-26	Sun	2017-03-01	2017	3	2.71667	26.7167	153	dev	-27.4597	153.03	2017	Valley	Taxi Rank	Female		21	Not al all	12am	1	No	Not at all	0.032	0.032	0.032
2017-03-26 02:43:04 +1000	2017-03-26 02:43:05 +1000	02:43:00	2017-03-26	Sun	2017-03-01	2017	3	2.71667	26.7167	97	dev	-27.4597	153.035	2017	Valley	Taxi Rank	Male		21	Not al all	8pm	30	No	Very	0.097	0.097	0.097
2017-03-26 02:42:51 +1000	2017-03-26 04:51:06 +1000	02:42:00	2017-03-26	Sun	2017-03-01	2017	3	2.7	26.7	2856	dev	-27.4568	153.035	2017	Valley	Taxi Rank	Male		19	Not al all	8pm	20	No	Very	0.122	0.122	0.122
2017-03-26 02:42:43 +1000	2017-03-26 04:50:54 +1000	02:42:00	2017-03-26	Sun	2017-03-01	2017	3	2.7	26.7	124	dev	0	0	2017	Valley	Outside Club / Pub / Casino	Female		20	Not al all	11pm	1	No	Somewhat	0.146	0.146	0.146
2017-03-26 02:41:04 +1000	2017-03-26 02:40:45 +1000	02:41:00	2017-03-26	Sun	2017-03-01	2017	3	2.68333	26.6833	123	dev	-27.4597	153.03	2017	Valley	Taxi Rank	Female		23	Not al all	6pm	10	No	Not at all	0.095	0.095	0.095
2017-03-26 02:40:38 +1000	2017-03-26 04:50:53 +1000	02:40:00	2017-03-26	Sun	2017-03-01	2017	3	2.66667	26.6667	1034	dev	0	0	2017	Valley	Outside Club / Pub / Casino	Female		21	Not al all	11pm	1	No	Somewhat	0.064	0.064	0.064
2017-03-26 02:39:00 +1000	2017-03-26 02:38:42 +1000	02:39:00	2017-03-26	Sun	2017-03-01	2017	3	2.65	26.65	1044	dev	-27.4597	153.03	2017	Valley	Taxi Rank	Male		22	Not al all	6pm	10	No	Somewhat	0.089	0.089	0.089
2017-03-26 02:23:22 +1000	2017-03-26 04:50:53 +1000	02:23:00	2017-03-26	Sun	2017-03-01	2017	3	2.38333	26.3833	1538	dev	0	0	2017	Valley	Outside Club / Pub / Casino	Male		25	Not al all	12am	2	No	Somewhat	0.068	0.068	0.068
2017-03-26 02:21:38 +1000	2017-03-26 02:21:39 +1000	02:21:00	2017-03-26	Sun	2017-03-01	2017	3	2.35	26.35	157	dev	-27.4814	153.013	2017	Casino	Outside Club / Pub / Casino	Male		32	Not al all	9pm	0	No	Not at all	0	0
2017-03-26 02:19:00 +1000	2017-03-26 02:19:01 +1000	02:19:00	2017-03-26	Sun	2017-03-01	2017	3	2.31667	26.3167	125	dev	-27.4814	153.013	2017	Casino	Outside Club / Pub / Casino	Male		18	Not al all	8pm	7	No	Somewhat	0.04	0.04	0.04
2017-03-26 02:18:22 +1000	2017-03-26 02:18:24 +1000	02:18:00	2017-03-26	Sun	2017-03-01	2017	3	2.3	26.3	448	dev	0	0	2017	Casino	Outside Club / Pub / Casino	Female		19	Not al all	9pm	10	No	Somewhat	0.123	0.123	0.123
2017-03-26 02:18:14 +1000	2017-03-26 02:18:15 +1000	02:18:00	2017-03-26	Sun	2017-03-01	2017	3	2.3	26.3	389	dev	-27.4597	153.035	2017	Valley	Taxi Rank	Male		19	Not al all	11pm	12	No	Very	0.131	0.131	0.131
2017-03-26 02:16:45 +1000	2017-03-26 02:16:26 +1000	02:16:00	2017-03-26	Sun	2017-03-01	2017	3	2.26667	26.2667	290	dev	-27.4597	153.03	2017	Valley	Taxi Rank	Female		22	Maybe a little, in general	11pm	6	No	A Little	0.032	0.032	0.032
2017-03-26 02:11:54 +1000	2017-03-26 02:11:35 +1000	02:11:00	2017-03-26	Sun	2017-03-01	2017	3	2.18333	26.1833	220	dev	-27.4597	153.03	2017	Valley	Taxi Rank	Male		25	Yes, I was physically touched against my will	6pm	10	No	A Little	0.145	0.145	0.145
2017-03-26 02:11:45 +1000	2017-03-26 02:11:46 +1000	02:11:00	2017-03-26	Sun	2017-03-01	2017	3	2.18333	26.1833	231	dev	-27.4597	153.035	2017	Valley	Taxi Rank	Female		26	Not al all	11pm	20	No	Somewhat	0.209	0.209	0.209
2017-03-26 02:10:53 +1000	2017-03-26 02:10:55 +1000	02:10:00	2017-03-26	Sun	2017-03-01	2017	3	2.16667	26.1667	1548	dev	0	0	2017	Casino	Outside Club / Pub / Casino	Female		21	Not al all	11pm	1	No	Not at all	0	0
2017-03-26 02:10:47 +1000	2017-03-26 02:10:49 +1000	02:10:00	2017-03-26	Sun	2017-03-01	2017	3	2.16667	26.1667	835	dev	-27.4814	153.013	2017	Casino	Outside Club / Pub / Casino	Female		20	Not al all	11pm	4	No	Not at all	0	0
2017-03-26 02:08:13 +1000	2017-03-26 02:07:54 +1000	02:08:00	2017-03-26	Sun	2017-03-01	2017	3	2.13333	26.1333	81	dev	-27.4597	153.03	2017	Valley	Taxi Rank	Female		23	Not al all	10pm	5	No	Not at all	0.046	0.046	0.046
2017-03-26 02:07:54 +1000	2017-03-26 02:07:54 +1000	02:07:00	2017-03-26	Sun	2017-03-01	2017	3	2.11667	26.1167	94	dev	-27.4597	153.035	2017	Valley	Taxi Rank	Female		24	Not al all	8pm	6	No	A Little	0.096	0.096	0.096
2017-03-26 02:06:51 +1000	2017-03-26 02:06:33 +1000	02:06:00	2017-03-26	Sun	2017-03-01	2017	3	2.1	26.1	217	dev	-27.4597	153.03	2017	Valley	Taxi Rank	Male		23	Not al all	10pm	15	Yes	Extremely	0.108	0.108	0.108
2017-03-26 02:06:19 +1000	2017-03-26 02:06:20 +1000	02:06:00	2017-03-26	Sun	2017-03-01	2017	3	2.1	26.1	193	dev	-27.4597	153.035	2017	Valley	Taxi Rank	Female		22	Not al all	8pm	4	No	Somewhat	0.109	0.109	0.109
2017-03-26 02:03:14 +1000	2017-03-26 02:02:56 +1000	02:03:00	2017-03-26	Sun	2017-03-01	2017	3	2.05	26.05	226	dev	-27.4597	153.03	2017	Valley	Taxi Rank	Female		29	Yes, I was physically touched against my will	7pm	4	No	Somewhat	0.211	0.211	0.211
2017-03-26 02:03:06 +1000	2017-03-26 02:03:06 +1000	02:03:00	2017-03-26	Sun	2017-03-01	2017	3	2.05	26.05	296	dev	-27.4597	153.035	2017	Valley	Taxi Rank	Female		31	Not al all	5pm	12	No	Somewhat	0.069	0.069	0.069
2017-03-26 01:59:28 +1000	2017-03-26 01:59:09 +1000	01:59:00	2017-03-26	Sun	2017-03-01	2017	3	1.98333	25.9833	358	dev	-27.4597	153.03	2017	Valley	Taxi Rank	Female		25	Not al all	9pm	8	No	Extremely	0.175	0.175	0.175
2017-03-26 01:58:09 +1000	2017-03-26 01:58:11 +1000	01:58:00	2017-03-26	Sun	2017-03-01	2017	3	1.96667	25.9667	392	dev	-27.4597	153.035	2017	Valley	Taxi Rank	Female		23	Not al all	11pm	6	No	A Little	0.11	0.11	0.11
2017-03-26 01:56:51 +1000	2017-03-26 01:56:52 +1000	01:56:00	2017-03-26	Sun	2017-03-01	2017	3	1.93333	25.9333	93	dev	-27.4794	153.014	2017	Casino	Outside Club / Pub / Casino	Male		22	Not al all	8pm	11	No	Somewhat	0.086	0.086	0.086
2017-03-26 01:55:18 +1000	2017-03-26 01:55:19 +1000	01:55:00	2017-03-26	Sun	2017-03-01	2017	3	1.91667	25.9167	188	dev	-27.4794	153.014	2017	Casino	Outside Club / Pub / Casino	Male		22	Not al all	8pm	11	No	Somewhat	0.102	0.102	0.102
2017-03-26 01:55:15 +1000	2017-03-26 04:51:13 +1000	01:55:00	2017-03-26	Sun	2017-03-01	2017	3	1.91667	25.9167	103	dev	-27.4601	153.035	2017	Valley	Outside Club / Pub / Casino	Male		21	Not al all	7pm	6	No	Somewhat	0.148	0.148	0.148
2017-03-26 01:52:10 +1000	2017-03-26 01:52:11 +1000	01:52:00	2017-03-26	Sun	2017-03-01	2017	3	1.86667	25.8667	219	dev	-27.4794	153.014	2017	Casino	Outside Club / Pub / Casino	Male		23	Not al all	10pm	6	No	Not at all	0.053	0.053	0.053
2017-03-26 01:52:00 +1000	2017-03-26 01:51:41 +1000	01:52:00	2017-03-26	Sun	2017-03-01	2017	3	1.86667	25.8667	90	dev	-27.4597	153.03	2017	Valley	Taxi Rank	Female		21	Not al all	12am	6	No	A Little	0.048	0.048	0.048
2017-03-26 01:51:37 +1000	2017-03-26 01:51:38 +1000	01:51:00	2017-03-26	Sun	2017-03-01	2017	3	1.85	25.85	87	dev	-27.4597	153.035	2017	Valley	Taxi Rank	Male		20	Not al all	10pm	9	No	A Little	0.052	0.052	0.052
2017-03-26 01:50:29 +1000	2017-03-26 01:50:10 +1000	01:50:00	2017-03-26	Sun	2017-03-01	2017	3	1.83333	25.8333	117	dev	-27.4597	153.03	2017	Valley	Taxi Rank	Female		19	Not al all	12am	3	No	Not at all	0.066	0.066	0.066
2017-03-26 01:50:10 +1000	2017-03-26 01:50:11 +1000	01:50:00	2017-03-26	Sun	2017-03-01	2017	3	1.83333	25.8333	89	dev	-27.4597	153.035	2017	Valley	Taxi Rank	Female		19	Not al all	10pm	11	No	Somewhat	0.082	0.082	0.082
2017-03-26 01:48:41 +1000	2017-03-26 01:48:41 +1000	01:48:00	2017-03-26	Sun	2017-03-01	2017	3	1.8	25.8	111	dev	-27.4597	153.035	2017	Valley	Taxi Rank	Male		20	Not al all	9pm	8	No	Somewhat	0.108	0.108	0.108
2017-03-26 01:48:31 +1000	2017-03-26 01:48:32 +1000	01:48:00	2017-03-26	Sun	2017-03-01	2017	3	1.8	25.8	203	dev	-27.4712	153.018	2017	Casino	Outside Club / Pub / Casino	Female		27	Not al all	5pm	15	No	Somewhat	0.162	0.162	0.162
2017-03-26 01:48:31 +1000	2017-03-26 01:48:13 +1000	01:48:00	2017-03-26	Sun	2017-03-01	2017	3	1.8	25.8	146	dev	-27.4597	153.03	2017	Valley	Taxi Rank	Male		19	Not al all	10pm	6	No	Extremely	0.194	0.194	0.194
2017-03-26 01:46:04 +1000	2017-03-26 01:45:46 +1000	01:46:00	2017-03-26	Sun	2017-03-01	2017	3	1.76667	25.7667	90	dev	-27.4597	153.03	2017	Valley	Taxi Rank	Female		39	Not al all	10pm	10	No	A Little	0.068	0.068	0.068
2017-03-26 01:45:07 +1000	2017-03-26 01:45:08 +1000	01:45:00	2017-03-26	Sun	2017-03-01	2017	3	1.75	25.75	203	dev	-27.4712	153.018	2017	Casino	Outside Club / Pub / Casino	Male		20	Not al all	Before 5pm	15	No	Somewhat	0.104	0.104	0.104
2017-03-26 01:45:04 +1000	2017-03-26 01:45:06 +1000	01:45:00	2017-03-26	Sun	2017-03-01	2017	3	1.75	25.75	1199	dev	0	0	2017	Casino	Outside Club / Pub / Casino	Female		28	Not al all	5pm	17	No	A Little	0.097	0.097	0.097
2017-03-26 01:44:34 +1000	2017-03-26 01:44:15 +1000	01:44:00	2017-03-26	Sun	2017-03-01	2017	3	1.73333	25.7333	138	dev	-27.4597	153.03	2017	Valley	Taxi Rank	Female		25	Yes, I had a verbal argument	10pm	8	No	Somewhat	0.078	0.078	0.078
2017-03-26 01:43:05 +1000	2017-03-26 01:43:05 +1000	01:43:00	2017-03-26	Sun	2017-03-01	2017	3	1.71667	25.7167	93	dev	-27.4604	153.016	2017	Valley	Taxi Rank	Female		28	Not al all	Before 5pm	7	No	Somewhat	0.08	0.08	0.08
2017-03-26 01:42:15 +1000	2017-03-26 01:41:57 +1000	01:42:00	2017-03-26	Sun	2017-03-01	2017	3	1.7	25.7	174	dev	-27.4597	153.03	2017	Valley	Taxi Rank	Male		28	Not al all	10pm	12	No	Extremely	0.136	0.136	0.136
2017-03-26 01:41:43 +1000	2017-03-26 01:41:44 +1000	01:41:00	2017-03-26	Sun	2017-03-01	2017	3	1.68333	25.6833	280	dev	-27.4712	153.018	2017	Casino	Outside Club / Pub / Casino	Male		36	Not al all	9pm	10	No	A Little	0.088	0.088	0.088
2017-03-26 01:41:32 +1000	2017-03-26 01:41:33 +1000	01:41:00	2017-03-26	Sun	2017-03-01	2017	3	1.68333	25.6833	150	dev	-27.4604	153.016	2017	Valley	Taxi Rank	Male		32	Not al all	Before 5pm	8	No	Somewhat	0.071	0.071	0.071
2017-03-26 01:39:20 +1000	2017-03-26 01:39:02 +1000	01:39:00	2017-03-26	Sun	2017-03-01	2017	3	1.65	25.65	240	dev	-27.4597	153.03	2017	Valley	Taxi Rank	Male		21	Not al all	8pm	10	No	Somewhat	0.113	0.113	0.113
2017-03-26 01:39:01 +1000	2017-03-26 01:39:03 +1000	01:39:00	2017-03-26	Sun	2017-03-01	2017	3	1.65	25.65	264	dev	-27.4604	153.016	2017	Valley	Taxi Rank	Male		19	Not al all	8pm	8	No	Somewhat	0.035	0.035	0.035
2017-03-26 01:37:02 +1000	2017-03-26 01:37:04 +1000	01:37:00	2017-03-26	Sun	2017-03-01	2017	3	1.61667	25.6167	705	dev	-27.4712	153.018	2017	Casino	Outside Club / Pub / Casino	Male		21	Yes, I was physically touched against my will	11pm	50	Yes	Extremely	0.211	0.211	0.211
2017-03-26 01:35:19 +1000	2017-03-26 01:35:01 +1000	01:35:00	2017-03-26	Sun	2017-03-01	2017	3	1.58333	25.5833	754	dev	-27.4597	153.03	2017	Valley	Taxi Rank	Female		19	Not al all	10pm	8	No	Extremely	0.156	0.156	0.156
2017-03-26 01:34:37 +1000	2017-03-26 01:34:38 +1000	01:34:00	2017-03-26	Sun	2017-03-01	2017	3	1.56667	25.5667	764	dev	-27.4604	153.016	2017	Valley	Taxi Rank	Male		20	Not al all	10pm	10	Yes	A Little	0.121	0.121	0.121
2017-03-26 01:25:17 +1000	2017-03-26 01:25:19 +1000	01:25:00	2017-03-26	Sun	2017-03-01	2017	3	1.41667	25.4167	557	dev	-27.4712	153.018	2017	Casino	Outside Club / Pub / Casino	Male		40	Maybe a little, in general	5pm	45	Yes	Extremely	0.237	0.237	0.237
2017-03-26 01:25:05 +1000	2017-03-26 01:25:07 +1000	01:25:00	2017-03-26	Sun	2017-03-01	2017	3	1.41667	25.4167	1033	dev	0	0	2017	Casino	Outside Club / Pub / Casino	Male		40	Not al all	Before 5pm	20	No	Somewhat	0.168	0.168	0.168
2017-03-26 01:22:45 +1000	2017-03-26 01:22:26 +1000	01:22:00	2017-03-26	Sun	2017-03-01	2017	3	1.36667	25.3667	274	dev	-27.4597	153.03	2017	Valley	Taxi Rank	Male		24	Not al all	11pm	7	Yes	Extremely	0.119	0.119	0.119
2017-03-26 01:21:53 +1000	2017-03-26 01:21:54 +1000	01:21:00	2017-03-26	Sun	2017-03-01	2017	3	1.35	25.35	101	dev	-27.4604	153.016	2017	Valley	Taxi Rank	Female		22	Not al all	11pm	10	No	Somewhat	0.089	0.089	0.089
2017-03-26 01:16:18 +1000	2017-03-26 01:16:00 +1000	01:16:00	2017-03-26	Sun	2017-03-01	2017	3	1.26667	25.2667	276	dev	-27.4597	153.03	2017	Valley	Taxi Rank	Female		22	Maybe a little, in general	11pm	2	No	Not at all	0.016	0.016	0.016
2017-03-26 01:16:00 +1000	2017-03-26 01:16:01 +1000	01:16:00	2017-03-26	Sun	2017-03-01	2017	3	1.26667	25.2667	508	dev	-27.4712	153.018	2017	Casino	Outside Club / Pub / Casino	Male		36	Not al all	8pm	5	No	A Little	0.065	0.065	0.065
2017-03-26 01:15:15 +1000	2017-03-26 01:15:16 +1000	01:15:00	2017-03-26	Sun	2017-03-01	2017	3	1.25	25.25	195	dev	-27.4604	153.016	2017	Valley	Taxi Rank	Male		25	Not al all	11pm	10	No	A Little	0.04	0.04	0.04
2017-03-26 01:11:59 +1000	2017-03-26 01:12:00 +1000	01:11:00	2017-03-26	Sun	2017-03-01	2017	3	1.18333	25.1833	140	dev	-27.4604	153.016	2017	Valley	Taxi Rank	Female		38	Not al all	11pm	3	No	Very	0.075	0.075	0.075
2017-03-26 01:11:42 +1000	2017-03-26 01:11:23 +1000	01:11:00	2017-03-26	Sun	2017-03-01	2017	3	1.18333	25.1833	103	dev	-27.4597	153.03	2017	Valley	Taxi Rank	Female		23	Not al all	12am	5	No	Somewhat	0	0
2017-03-26 01:09:58 +1000	2017-03-26 01:09:40 +1000	01:09:00	2017-03-26	Sun	2017-03-01	2017	3	1.15	25.15	176	dev	-27.4597	153.03	2017	Valley	Taxi Rank	Female		19	Not al all	9pm	8	No	Not at all	0.014	0.014	0.014
2017-03-26 01:09:39 +1000	2017-03-26 01:09:40 +1000	01:09:00	2017-03-26	Sun	2017-03-01	2017	3	1.15	25.15	180	dev	-27.4604	153.016	2017	Valley	Taxi Rank	Female		24	Not al all	10pm	5	No	Somewhat	0.094	0.094	0.094
2017-03-26 01:07:51 +1000	2017-03-26 01:07:54 +1000	01:07:00	2017-03-26	Sun	2017-03-01	2017	3	1.11667	25.1167	149	dev	0	0	2017	Casino	Outside Club / Pub / Casino	Male		53	Not al all	7pm	4	No	A Little	0.078	0.078	0.078
2017-03-26 01:07:31 +1000	2017-03-26 01:07:33 +1000	01:07:00	2017-03-26	Sun	2017-03-01	2017	3	1.11667	25.1167	94	dev	-27.4712	153.018	2017	Casino	Outside Club / Pub / Casino	Male		35	Not al all	7pm	5	No	Somewhat	0.064	0.064	0.064
2017-03-26 01:07:02 +1000	2017-03-26 01:06:43 +1000	01:07:00	2017-03-26	Sun	2017-03-01	2017	3	1.11667	25.1167	152	dev	-27.4597	153.03	2017	Valley	Taxi Rank	Female		25	Yes, I had a verbal argument	10pm	10	No	A Little	0.136	0.136	0.136
2017-03-26 01:06:39 +1000	2017-03-26 01:06:40 +1000	01:06:00	2017-03-26	Sun	2017-03-01	2017	3	1.1	25.1	184	dev	-27.4604	153.016	2017	Valley	Taxi Rank	Female		20	Maybe a little, in general	7pm	10	No	A Little	0.079	0.079	0.079
2017-03-26 01:04:29 +1000	2017-03-26 01:04:11 +1000	01:04:00	2017-03-26	Sun	2017-03-01	2017	3	1.06667	25.0667	95	dev	-27.4597	153.03	2017	Valley	Taxi Rank	Male		28	Not al all	8pm	10	No	Somewhat	0.84	0.084	0.084
2017-03-26 01:04:26 +1000	2017-03-26 01:08:59 +1000	01:04:00	2017-03-26	Sun	2017-03-01	2017	3	1.06667	25.0667	1999	dev	-27.464	153.012	2017	Caxton Street	Outside Club / Pub / Casino	Male		21	Not al all	9pm	12	Yes	Very	0.194	0.194	0.194
2017-03-26 01:03:37 +1000	2017-03-26 01:44:50 +1000	01:03:00	2017-03-26	Sun	2017-03-01	2017	3	1.05	25.05	111	dev	-27.4641	153.012	2017	Caxton Street	Outside Club / Pub / Casino	Male		23	Not al all	9pm	8	No	Somewhat	0.165	0.165	0.165
2017-03-26 01:03:34 +1000	2017-03-26 01:03:36 +1000	01:03:00	2017-03-26	Sun	2017-03-01	2017	3	1.05	25.05	88	dev	-27.4604	153.016	2017	Valley	Taxi Rank	Female		24	Maybe a little, in general	12am	8	No	Somewhat	0.063	0.063	0.063
2017-03-26 01:02:53 +1000	2017-03-26 01:02:35 +1000	01:02:00	2017-03-26	Sun	2017-03-01	2017	3	1.03333	25.0333	680	dev	-27.4597	153.03	2017	Valley	Taxi Rank	Male		24	Maybe a little, in general	10pm	5	No	Somewhat	0.097	0.097	0.097
2017-03-26 01:00:56 +1000	2017-03-26 01:00:59 +1000	01:00:00	2017-03-26	Sun	2017-03-01	2017	3	1	25	103	dev	-27.4712	153.018	2017	Casino	Outside Club / Pub / Casino	Male		20	Not al all	11pm	1	No	Very	0.031	0.031	0.031
2017-03-26 00:59:34 +1000	2017-03-26 00:59:35 +1000	00:59:00	2017-03-26	Sun	2017-03-01	2017	3	0.983333	24.9833	108	dev	-27.4604	153.016	2017	Valley	Taxi Rank	Male		22	Not al all	11pm	3	No	Somewhat	0.09	0.09	0.09
2017-03-26 00:57:45 +1000	2017-03-26 00:57:46 +1000	00:57:00	2017-03-26	Sun	2017-03-01	2017	3	0.95	24.95	307	dev	-27.4604	153.016	2017	Valley	Taxi Rank	Female		21	Not al all	11pm	4	No	Very	0.09	0.09	0.09
2017-03-26 00:53:42 +1000	2017-03-26 00:53:44 +1000	00:53:00	2017-03-26	Sun	2017-03-01	2017	3	0.883333	24.8833	144	dev	-27.4701	153.029	2017	Charlotte Street	Outside Club / Pub / Casino	Male		36	Not al all	10pm	9	No	Very	0.065	0.065	0.065
2017-03-26 00:52:44 +1000	2017-03-26 01:44:55 +1000	00:52:00	2017-03-26	Sun	2017-03-01	2017	3	0.866667	24.8667	130	dev	0	0	2017	Charlotte Street	Outside Club / Pub / Casino	Male		32	Not al all	9pm	8	No	Not at all	0.023	0.023	0.023
2017-03-26 00:52:37 +1000	2017-03-26 00:52:38 +1000	00:52:00	2017-03-26	Sun	2017-03-01	2017	3	0.866667	24.8667	108	dev	-27.4604	153.016	2017	Valley	Taxi Rank	Male		24	Not al all	8pm	5	No	A Little	0	0
2017-03-26 00:51:32 +1000	2017-03-26 00:51:14 +1000	00:51:00	2017-03-26	Sun	2017-03-01	2017	3	0.85	24.85	264	dev	-27.4597	153.03	2017	Valley	Taxi Rank	Female		21	Not al all	8pm	10	No	Somewhat	0.147	0.147	0.147
2017-03-26 00:50:49 +1000	2017-03-26 00:50:50 +1000	00:50:00	2017-03-26	Sun	2017-03-01	2017	3	0.833333	24.8333	233	dev	-27.4604	153.016	2017	Valley	Taxi Rank	Female		29	Not al all	8pm	5	No	A Little	0.118	0.118	0.118
2017-03-26 00:47:08 +1000	2017-03-26 00:46:50 +1000	00:47:00	2017-03-26	Sun	2017-03-01	2017	3	0.783333	24.7833	1550	dev	-27.4597	153.03	2017	Valley	Taxi Rank	Female		29	Not al all	10pm	5	No	Very	0.176	0.176	0.176
2017-03-26 00:46:55 +1000	2017-03-26 00:46:56 +1000	00:46:00	2017-03-26	Sun	2017-03-01	2017	3	0.766667	24.7667	377	dev	-27.4604	153.016	2017	Valley	Taxi Rank	Female		28	Not al all	7pm	5	No	A Little	0.173	0.173	0.173
2017-03-26 00:40:38 +1000	2017-03-26 00:40:39 +1000	00:40:00	2017-03-26	Sun	2017-03-01	2017	3	0.666667	24.6667	686	dev	-27.4604	153.016	2017	Valley	Taxi Rank	Female		22	Not al all	10pm	10	Yes	Somewhat	0.094	0.094	0.094
2017-03-26 00:33:08 +1000	2017-03-26 01:44:54 +1000	00:33:00	2017-03-26	Sun	2017-03-01	2017	3	0.55	24.55	364	dev	0	0	2017	Charlotte Street	Outside Club / Pub / Casino	Male		30	Not al all	Before 5pm	6	No	Somewhat	0.093	0.093	0.093
2017-03-26 00:31:06 +1000	2017-03-26 01:08:57 +1000	00:31:00	2017-03-26	Sun	2017-03-01	2017	3	0.516667	24.5167	109	dev	-27.4641	153.012	2017	Caxton Street	Outside Club / Pub / Casino	Female		48	Not al all	7pm	15	No	A Little	0.082	0.082	0.082
2017-03-26 00:30:30 +1000	2017-03-26 01:44:50 +1000	00:30:00	2017-03-26	Sun	2017-03-01	2017	3	0.5	24.5	130	dev	-27.4641	153.012	2017	Caxton Street	Outside Club / Pub / Casino	Female		51	Not al all	6pm	6	No	Somewhat	0.098	0.098	0.098
2017-03-26 00:29:17 +1000	2017-03-26 01:08:58 +1000	00:29:00	2017-03-26	Sun	2017-03-01	2017	3	0.483333	24.4833	193	dev	-27.4641	153.012	2017	Caxton Street	Outside Club / Pub / Casino	Female		44	Not al all	7pm	15	No	A Little	0.148	0.148	0.148
2017-03-26 00:29:11 +1000	2017-03-26 00:29:13 +1000	00:29:00	2017-03-26	Sun	2017-03-01	2017	3	0.483333	24.4833	516	dev	-27.4604	153.016	2017	Valley	Taxi Rank	Female		27	Not al all	12am	0	No	Extremely	0.125	0.125	0.125
2017-03-26 00:28:19 +1000	2017-03-26 01:44:50 +1000	00:28:00	2017-03-26	Sun	2017-03-01	2017	3	0.466667	24.4667	1245	dev	-27.4641	153.012	2017	Caxton Street	Outside Club / Pub / Casino	Male		51	Not al all	7pm	5	No	Somewhat	0.105	0.105	0.105
2017-03-26 00:21:17 +1000	2017-03-26 00:20:59 +1000	00:21:00	2017-03-26	Sun	2017-03-01	2017	3	0.35	24.35	330	dev	-27.4597	153.03	2017	Valley	Taxi Rank	Female		21	Not al all	7pm	8	No	Very	0.133	0.133	0.133
2017-03-26 00:20:35 +1000	2017-03-26 00:20:37 +1000	00:20:00	2017-03-26	Sun	2017-03-01	2017	3	0.333333	24.3333	282	dev	-27.4604	153.016	2017	Valley	Taxi Rank	Male		23	Not al all	12am	0	No	A Little	0.062	0.062	0.062
2017-03-26 00:10:14 +1000	2017-03-26 01:08:56 +1000	00:10:00	2017-03-26	Sun	2017-03-01	2017	3	0.166667	24.1667	172	dev	-27.4641	153.012	2017	Caxton Street	Outside Club / Pub / Casino	Male		26	Not al all	7pm	10	No	A Little	0.06	0.06	0.06
2017-03-26 00:07:34 +1000	2017-03-26 01:44:51 +1000	00:07:00	2017-03-26	Sun	2017-03-01	2017	3	0.116667	24.1167	140	dev	-27.4641	153.012	2017	Caxton Street	Outside Club / Pub / Casino	Male		30	Not al all	7pm	10	No	A Little	0.074	0.074	0.074
2017-03-26 00:07:22 +1000	2017-03-26 01:08:56 +1000	00:07:00	2017-03-26	Sun	2017-03-01	2017	3	0.116667	24.1167	173	dev	-27.4641	153.012	2017	Caxton Street	Outside Club / Pub / Casino	Female		26	Not al all	7pm	6	No	Not at all	0.038	0.038	0.038
2017-03-25 23:51:44 +1000	2017-03-25 23:51:44 +1000	23:51:00	2017-03-25	Sat	2017-03-01	2017	3	23.85	23.85	189	dev	-27.4604	153.016	2017	Valley	Train Station	Male		21	Maybe a little, in general	9pm	9	No	Somewhat	0.076	0.076	0.076
2017-03-25 23:45:33 +1000	2017-03-25 23:45:35 +1000	23:45:00	2017-03-25	Sat	2017-03-01	2017	3	23.75	23.75	150	dev	-27.472	153.018	2017	Casino	Outside Club / Pub / Casino	Male		64	Not al all	7pm	2	No	Somewhat	0.092	0.092	0.092
2017-03-25 23:45:31 +1000	2017-03-25 23:45:34 +1000	23:45:00	2017-03-25	Sat	2017-03-01	2017	3	23.75	23.75	149	dev	0	0	2017	Casino	Outside Club / Pub / Casino	Female		56	Not al all	7pm	4	No	A Little	0.033	0.033	0.033
2017-03-25 23:38:56 +1000	2017-03-26 01:44:51 +1000	23:38:00	2017-03-25	Sat	2017-03-01	2017	3	23.6333	23.6333	221	dev	-27.4641	153.012	2017	Caxton Street	Outside Club / Pub / Casino	Male		20	Not al all	5pm	10	No	A Little	0.14	0.14	0.14
2017-03-25 23:33:24 +1000	2017-03-25 23:33:25 +1000	23:33:00	2017-03-25	Sat	2017-03-01	2017	3	23.55	23.55	97	dev	-27.4604	153.016	2017	Valley	Train Station	Female		23	Not al all	10pm	2	No	A Little	0.011	0.011	0.011
2017-03-25 23:07:31 +1000	2017-03-26 01:08:59 +1000	23:07:00	2017-03-25	Sat	2017-03-01	2017	3	23.1167	23.1167	253	dev	-27.464	153.012	2017	Caxton Street	Outside Club / Pub / Casino	Male		41	Not al all	5pm	10	No	Somewhat	0.215	0.215	0.215
2017-03-25 23:04:57 +1000	2017-03-26 01:44:48 +1000	23:04:00	2017-03-25	Sat	2017-03-01	2017	3	23.0667	23.0667	161	dev	-27.4641	153.012	2017	Caxton Street	Outside Club / Pub / Casino	Male		27	Not al all	10pm	1	No	Not at all	0	0
2017-03-25 23:03:18 +1000	2017-03-26 01:08:57 +1000	23:03:00	2017-03-25	Sat	2017-03-01	2017	3	23.05	23.05	179	dev	-27.464	153.012	2017	Caxton Street	Outside Club / Pub / Casino	Female		27	Not al all	6pm	12	No	A Little	0.239	0.239	0.239
2017-03-25 23:02:49 +1000	2017-03-26 01:44:54 +1000	23:02:00	2017-03-25	Sat	2017-03-01	2017	3	23.0333	23.0333	126	dev	0	0	2017	Charlotte Street	Outside Club / Pub / Casino	Male		19	Not al all	9pm	5	No	Somewhat	0.082	0.082	0.082
2017-03-25 23:02:15 +1000	2017-03-26 01:44:52 +1000	23:02:00	2017-03-25	Sat	2017-03-01	2017	3	23.0333	23.0333	204	dev	-27.4641	153.012	2017	Caxton Street	Outside Club / Pub / Casino	Female		35	Not al all	8pm	15	No	Very	0.194	0.194	0.194
2017-03-25 23:00:18 +1000	2017-03-26 01:09:00 +1000	23:00:00	2017-03-25	Sat	2017-03-01	2017	3	23	23	185	dev	-27.464	153.012	2017	Caxton Street	Outside Club / Pub / Casino	Male		25	Not al all	Before 5pm	20	No	Somewhat	0.181	0.181	0.181
2017-03-25 22:59:18 +1000	2017-03-25 22:59:19 +1000	22:59:00	2017-03-25	Sat	2017-03-01	2017	3	22.9833	22.9833	167	dev	-27.472	153.018	2017	Casino	Outside Club / Pub / Casino	Female		50	Not al all	6pm	3	No	Not at all	0.035	0.035	0.035
2017-03-25 22:58:51 +1000	2017-03-26 01:44:52 +1000	22:58:00	2017-03-25	Sat	2017-03-01	2017	3	22.9667	22.9667	847	dev	-27.4641	153.012	2017	Caxton Street	Outside Club / Pub / Casino	Female		27	Not al all	5pm	10	No	A Little	0.114	0.114	0.114
2017-03-25 22:56:37 +1000	2017-03-25 22:56:40 +1000	22:56:00	2017-03-25	Sat	2017-03-01	2017	3	22.9333	22.9333	132	dev	0	0	2017	Casino	Outside Club / Pub / Casino	Male		52	Not al all	6pm	6	No	Somewhat	0.143	0.143	0.143
2017-03-25 22:56:31 +1000	2017-03-25 22:56:33 +1000	22:56:00	2017-03-25	Sat	2017-03-01	2017	3	22.9333	22.9333	127	dev	-27.472	153.018	2017	Charlotte Street	Outside Club / Pub / Casino	Male		53	Not al all	6pm	7	No	Somewhat	0.097	0.097	0.097
2017-03-25 22:44:43 +1000	2017-03-26 01:44:52 +1000	22:44:00	2017-03-25	Sat	2017-03-01	2017	3	22.7333	22.7333	139	dev	-27.4642	153.012	2017	Caxton Street	Outside Club / Pub / Casino	Male		30	Not al all	8pm	3	No	Very	0.013	0.013	0.013
2017-03-25 22:42:24 +1000	2017-03-26 01:44:48 +1000	22:42:00	2017-03-25	Sat	2017-03-01	2017	3	22.7	22.7	164	dev	-27.4642	153.012	2017	Caxton Street	Outside Club / Pub / Casino	Female		31	Not al all	8pm	3	No	A Little	0.068	0.068	0.068
2017-03-25 22:00:01 +1000	2017-03-25 21:59:43 +1000	22:00:00	2017-03-25	Sat	2017-03-01	2017	3	22	22	193	dev	-27.4597	153.035	2017	Valley	Train Station	Female		20	Not al all	7pm	5	No	A Little	0.031	0.031	0.031
2017-03-25 21:56:48 +1000	2017-03-25 21:56:29 +1000	21:56:00	2017-03-25	Sat	2017-03-01	2017	3	21.9333	21.9333	128	dev	-27.4597	153.035	2017	Valley	Train Station	Male		21	Not al all	10pm	8	Yes	Somewhat	0.088	0.088	0.088
2017-03-25 21:48:40 +1000	2017-03-26 01:44:53 +1000	21:48:00	2017-03-25	Sat	2017-03-01	2017	3	21.8	21.8	324	dev	-27.4651	153.013	2017	Caxton Street	Outside Club / Pub / Casino	Male		21	Not al all	7pm	12	No	Somewhat	0.07	0.07	0.07
2017-03-25 21:44:01 +1000	2017-03-26 01:08:56 +1000	21:44:00	2017-03-25	Sat	2017-03-01	2017	3	21.7333	21.7333	111	dev	-27.4651	153.013	2017	Caxton Street	Outside Club / Pub / Casino	Female		56	Not al all	6pm	1	No	Not at all	0.014	0.014	0.014
2017-03-25 21:43:15 +1000	2017-03-26 01:44:49 +1000	21:43:00	2017-03-25	Sat	2017-03-01	2017	3	21.7167	21.7167	328	dev	-27.4651	153.013	2017	Caxton Street	Outside Club / Pub / Casino	Female		53	Not al all	6pm	1	No	Not at all	0.008	0.008	0.008
2017-03-25 21:38:16 +1000	2017-03-26 01:08:58 +1000	21:38:00	2017-03-25	Sat	2017-03-01	2017	3	21.6333	21.6333	126	dev	-27.4651	153.013	2017	Caxton Street	Outside Club / Pub / Casino	Male		43	Not al all	6pm	3	No	A Little	0.01	0.01	0.01
2017-03-25 21:37:47 +1000	2017-03-26 01:44:49 +1000	21:37:00	2017-03-25	Sat	2017-03-01	2017	3	21.6167	21.6167	172	dev	-27.4651	153.013	2017	Caxton Street	Outside Club / Pub / Casino	Male		40	Not al all	6pm	3	No	A Little	0.018	0.018	0.018
2017-03-25 21:32:08 +1000	2017-03-26 01:44:48 +1000	21:32:00	2017-03-25	Sat	2017-03-01	2017	3	21.5333	21.5333	113	dev	-27.4651	153.013	2017	Caxton Street	Outside Club / Pub / Casino	Male		19	Not al all	7pm	3	No	Somewhat	0.036	0.036	0.036
2017-03-25 21:26:31 +1000	2017-03-26 01:08:58 +1000	21:26:00	2017-03-25	Sat	2017-03-01	2017	3	21.4333	21.4333	72	dev	-27.4651	153.013	2017	Caxton Street	Outside Club / Pub / Casino	Male		42	Not al all	5pm	7	No	Somewhat	0.087	0.087	0.087
2017-03-25 20:52:36 +1000	2017-03-25 20:52:38 +1000	20:52:00	2017-03-25	Sat	2017-03-01	2017	3	20.8667	20.8667	60	dev	-27.4604	153.016	2017	Valley	Train Station	Female		40	Not al all	6pm	5	No	A Little	0.089	0.089	0.089
2017-03-25 20:52:33 +1000	2017-03-25 20:52:15 +1000	20:52:00	2017-03-25	Sat	2017-03-01	2017	3	20.8667	20.8667	64	dev	-27.4597	153.03	2017	Valley	Train Station	Female		38	Not al all	6pm	7	No	Somewhat	0.065	0.065	0.065
