# Supplementary material for: A big night out getting bigger: Alcohol consumption, arrests and crowd numbers, before and after legislative change
Source: PLoS One. 2019 Jun 20;14(6):e0218161. doi: 10.1371/journal.pone.0218161 (PMC6586392; doi:10.1371/journal.pone.0218161)
Supplement: S1 Data — (ZIP) [file pone.0218161.s001.zip › Study 2_-_Club_Numbers-2016.xlsx]

## Sheet: Study 2_-_Club_Numbers-2016
2016-04-03 04:46:36 +1000	2016-04-03 04:46:38 +1000	28.7667	3 - 5	14	dev	0	0	Valley			Hot Gossip		20
2016-04-03 04:42:38 +1000	2016-04-03 04:42:40 +1000	28.7	3 - 5	16	dev	0	0	Valley			The Met		200
2016-04-03 03:54:56 +1000	2016-04-03 03:54:58 +1000	27.9	3 - 5	304	dev	-27.4698	153.028	CBD		The Victory			0
2016-04-03 03:49:52 +1000	2016-04-03 03:49:54 +1000	27.8167	3 - 5	30	dev	-27.4706	153.023	CBD		Stockies			40
2016-04-03 03:49:22 +1000	2016-04-03 03:49:23 +1000	27.8167	3 - 5	28	dev	-27.4706	153.023	CBD		The Victory			30
2016-04-03 03:48:54 +1000	2016-04-03 03:48:57 +1000	27.8	3 - 5	3406	dev	-27.4706	153.023	Casino				Casino - General	700
2016-04-03 02:37:58 +1000	2016-04-03 02:51:41 +1000	26.6167	12 - 3	36	dev	-27.4649	153.013	Caxton Street	Casablanca's				170
2016-04-03 02:37:22 +1000	2016-04-03 02:51:40 +1000	26.6167	12 - 3	4602	dev	-27.4649	153.013	Caxton Street	The Caxton				60
2016-04-03 01:15:12 +1000	2016-04-03 01:20:23 +1000	25.25	12 - 3	409	dev	-27.4579	153.034	Valley			Hot Gossip		435
2016-04-03 01:08:23 +1000	2016-04-03 01:20:24 +1000	25.1333	12 - 3	2529	dev	-27.457	153.034	Valley			The Met		900
2016-04-03 00:26:14 +1000	2016-04-03 01:20:21 +1000	24.4333	12 - 3	22	dev	-27.4698	153.028	CBD		Stockies			200
2016-04-03 00:25:52 +1000	2016-04-03 01:20:20 +1000	24.4167	12 - 3	1431	dev	-27.4698	153.028	CBD		The Victory			240
2016-04-03 00:02:01 +1000	2016-04-03 00:02:05 +1000	24.0333	12 - 3	1778	dev	-27.4709	153.023	Casino					2100
2016-04-02 23:32:23 +1000	2016-04-03 01:20:25 +1000	23.5333	9 - 12	287	dev	-27.4579	153.034	Caxton Street	The Caxton				50
2016-04-02 23:27:36 +1000	2016-04-03 01:20:23 +1000	23.45	9 - 12	2252	dev	-27.4579	153.034	Caxton Street	Casablanca's				280
2016-04-02 22:50:04 +1000	2016-04-03 00:02:09 +1000	22.8333	9 - 12	323	dev	-27.4579	153.034	Valley			Hot Gossip		200
2016-04-02 22:44:41 +1000	2016-04-03 00:02:08 +1000	22.7333	9 - 12	2130	dev	-27.4571	153.034	Valley			The Met		220
2016-04-02 22:09:11 +1000	2016-04-03 00:02:08 +1000	22.15	9 - 12	104	dev	-27.4697	153.029	CBD		The Victory			220
2016-04-02 22:07:27 +1000	2016-04-03 00:02:07 +1000	22.1167	9 - 12	2322	dev	-27.4697	153.029	CBD		Stockies			150
2016-04-02 21:28:45 +1000	2016-04-03 00:02:06 +1000	21.4667	9 - 12	807	dev	-27.4648	153.013	Caxton Street	Casablanca's				50
2016-04-02 21:15:18 +1000	2016-04-03 00:02:06 +1000	21.25	9 - 12	1269	dev	-27.4642	153.012	Caxton Street	The Caxton				100
2016-04-02 20:54:09 +1000	2016-04-03 00:02:05 +1000	20.9	9 - 12	77	dev	-27.471	153.023	Casino				Casino - General	3000	50
