# Supplementary material for: A big night out getting bigger: Alcohol consumption, arrests and crowd numbers, before and after legislative change
Source: PLoS One. 2019 Jun 20;14(6):e0218161. doi: 10.1371/journal.pone.0218161 (PMC6586392; doi:10.1371/journal.pone.0218161)
Supplement: S1 Data — (ZIP) [file pone.0218161.s001.zip › Study 2_-_Club_Numbers-2017.xlsx]

## Sheet: Study 2_-_Club_Numbers-2017
2017-03-26 04:31:18 +1000	2017-03-26 04:31:19 +1000	28.5167	3 - 5	24	dev	-27.4569	153.035	2	Valley			The Met		265
2017-03-26 03:30:34 +1000	2017-03-26 04:51:07 +1000	27.5	3 - 5	145	dev	-27.4595	153.034	2	Valley			The Family		400
2017-03-26 03:28:09 +1000	2017-03-26 04:51:06 +1000	27.4667	3 - 5	187	dev	-27.4592	153.034	2	Valley			Oh Hello		0	0
2017-03-26 03:25:01 +1000	2017-03-26 04:51:07 +1000	27.4167	3 - 5	242	dev	-27.458	153.034	2	Valley			Royal George Hotel		68
2017-03-26 03:20:58 +1000	2017-03-26 04:51:07 +1000	27.3333	3 - 5	383	dev	-27.4579	153.034	2	Valley			Hot Gossip		846
2017-03-26 03:14:35 +1000	2017-03-26 04:51:06 +1000	27.2333	3 - 5	1445	dev	-27.4569	153.034	2	Valley			The Met		650
2017-03-26 02:46:18 +1000	2017-03-26 02:50:11 +1000	26.7667	12 - 3	71	dev	-27.4708	153.023	2	Casino				Casino - General	2500
2017-03-26 02:10:16 +1000	2017-03-26 02:50:10 +1000	26.1667	12 - 3	3911	dev	-27.4615	153.031	2	Valley			The Met		1040
2017-03-26 01:53:16 +1000	2017-03-26 01:53:17 +1000	25.8833	12 - 3	284	dev	-27.4596	153.035	2	Valley			The Family		1400	60
2017-03-26 01:05:05 +1000	2017-03-26 02:50:11 +1000	25.0833	12 - 3	301	dev	-27.4646	153.013	2	Caxton Street	Casablanca's				70
2017-03-26 01:00:03 +1000	2017-03-26 02:50:08 +1000	25	12 - 3	1761	dev	-27.4641	153.012	2	Caxton Street	The Caxton				80
2017-03-26 00:30:41 +1000	2017-03-26 02:50:08 +1000	24.5	12 - 3	177	dev	-27.4697	153.029	2	CBD		The Victory			231
2017-03-26 00:27:44 +1000	2017-03-26 02:50:15 +1000	24.45	12 - 3	3613	dev	-27.4699	153.029	2	CBD		Stockies			170
2017-03-25 23:33:14 +1000	2017-03-25 23:33:16 +1000	23.55	9 - 12	91	dev	-27.4595	153.036	2	Valley			The Family		341	14
2017-03-25 23:27:30 +1000	2017-03-26 02:50:07 +1000	23.45	9 - 12	164	dev	-27.4593	153.034	2	Valley			Oh Hello		130	22
2017-03-25 23:24:46 +1000	2017-03-26 02:50:07 +1000	23.4	9 - 12	552	dev	-27.4589	153.035	2	Valley			Cloudland		443	18
2017-03-25 23:15:33 +1000	2017-03-26 02:50:14 +1000	23.25	9 - 12	326	dev	-27.4585	153.035	2	Valley			Royal George Hotel		250	25
2017-03-25 23:10:06 +1000	2017-03-26 02:50:13 +1000	23.1667	9 - 12	498	dev	-27.4579	153.034	2	Valley			Hot Gossip		350	40
2017-03-25 23:01:48 +1000	2017-03-26 02:50:13 +1000	23.0167	9 - 12	2822	dev	-27.4648	153.013	2	Valley			The Met		240	12
2017-03-25 22:14:45 +1000	2017-03-26 02:50:12 +1000	22.2333	9 - 12	926	dev	-27.4643	153.013	2	Caxton Street	The Caxton				120	35
2017-03-25 21:59:19 +1000	2017-03-26 02:50:09 +1000	21.9833	9 - 12	1325	dev	-27.4647	153.013	2	Caxton Street	Casablanca's				100	40
2017-03-25 21:37:13 +1000	2017-03-26 02:50:10 +1000	21.6167	9 - 12	20	dev	-27.4708	153.023	2	Casino				Casino - General	6000	70
2017-03-25 21:36:53 +1000	2017-03-26 02:50:14 +1000	21.6	9 - 12	8063	dev	-27.4708	153.023	2	Casino					6000	70
2017-03-25 21:10:56 +1000	2017-03-25 21:10:58 +1000	21.1667	9 - 12	781	dev	-27.4699	153.029	2	CBD		The Victory			120	20
2017-03-25 20:57:54 +1000	2017-03-25 20:57:56 +1000	20.95	9 - 12	58	dev	-27.4699	153.029	2	CBD		Stockies			80	10
