# Supplementary material for: A big night out getting bigger: Alcohol consumption, arrests and crowd numbers, before and after legislative change
Source: PLoS One. 2019 Jun 20;14(6):e0218161. doi: 10.1371/journal.pone.0218161 (PMC6586392; doi:10.1371/journal.pone.0218161)
Supplement: S1 Data — (ZIP) [file pone.0218161.s001.zip › Study 2_-_Street_Numbers-2016.xlsx]

## Sheet: Study 2_-_Street_Numbers-2016
2016-04-03 04:32:04 +1000	2016-04-03 04:32:06 +1000	2016	04:32:00	28.5333	3-5	20	dev	0	0	Valley	102	178
2016-04-03 03:55:36 +1000	2016-04-03 03:55:39 +1000	2016	03:55:00	27.9167	3-5	23	dev	0	0	CBD	16	20
2016-04-03 03:15:48 +1000	2016-04-03 03:15:51 +1000	2016	03:15:00	27.25	3-5	14	dev	0	0	Casino	15	33
2016-04-03 02:36:34 +1000	2016-04-03 02:36:37 +1000	2016	02:36:00	26.6	12-3	18	dev	0	0	Caxton Street	15	27
2016-04-03 02:07:44 +1000	2016-04-03 02:07:47 +1000	2016	02:07:00	26.1167	12-3	20	dev	0	0	Valley	261	422
2016-04-03 01:19:34 +1000	2016-04-03 01:20:21 +1000	2016	01:19:00	25.3167	12-3	16	dev	0	0	Valley	297	464
2016-04-03 00:34:10 +1000	2016-04-03 01:20:21 +1000	2016	00:34:00	24.5667	12-3	15	dev	0	0	CBD	27	34
2016-04-02 23:55:02 +1000	2016-04-02 23:56:11 +1000	2016	23:55:00	23.9167	9-12	16	dev	0	0	Casino	36	63
2016-04-02 23:29:41 +1000	2016-04-02 23:56:11 +1000	2016	23:29:00	23.4833	9-12	12	dev	0	0	Caxton Street	24	49
2016-04-02 22:53:54 +1000	2016-04-02 23:56:10 +1000	2016	22:53:00	22.8833	9-12	19	dev	0	0	Valley	214	349
2016-04-02 21:57:28 +1000	2016-04-02 21:59:22 +1000	2016	21:57:00	21.95	9-12	16	dev	0	0	CBD	24	37
2016-04-02 21:24:05 +1000	2016-04-02 21:59:22 +1000	2016	21:24:00	21.4	9-12	20	dev	0	0	Caxton Street	15	28
2016-04-02 21:01:40 +1000	2016-04-02 21:01:42 +1000	2016	21:01:00	21.0167	9-12	19	dev	0	0	Casino	74	143
