# Supplementary material for: A big night out getting bigger: Alcohol consumption, arrests and crowd numbers, before and after legislative change
Source: PLoS One. 2019 Jun 20;14(6):e0218161. doi: 10.1371/journal.pone.0218161 (PMC6586392; doi:10.1371/journal.pone.0218161)
Supplement: S1 Data — (ZIP) [file pone.0218161.s001.zip › Study 2_-_Street_Numbers-2017.xlsx]

## Sheet: Study 2_-_Street_Numbers-2017
2017-03-26 05:10:55 +1000	2017-03-26 05:10:57 +1000	2017	05:10:00	29.1667	3-5	1381	dev	-27.4705	153.023	2	Casino	47	61
2017-03-26 04:47:53 +1000	2017-03-26 04:47:55 +1000	2017	04:47:00	28.7833	3-5	347	dev	-27.4569	153.035	2	Valley	93	139
2017-03-26 04:22:53 +1000	2017-03-26 04:22:56 +1000	2017	04:22:00	28.3667	3-5	3706	dev	-27.4584	153.034	2	Valley	119	182
2017-03-26 03:20:13 +1000	2017-03-26 03:20:16 +1000	2017	03:20:00	27.3333	3-5	1869	dev	-27.4581	153.034	2	Valley	292	509
2017-03-26 02:49:03 +1000	2017-03-26 02:49:05 +1000	2017	02:49:00	26.8167	12-3	1981	dev	-27.4715	153.024	2	Casino	9	13
2017-03-26 02:16:02 +1000	2017-03-26 02:16:04 +1000	2017	02:16:00	26.2667	12-3	1320	dev	-27.4579	153.034	2	Valley	280	505
2017-03-26 01:05:15 +1000	2017-03-26 01:05:17 +1000	2017	01:05:00	25.0833	12-3	1120	dev	-27.4644	153.013	2	Caxton Street	17	37
2017-03-26 00:46:35 +1000	2017-03-26 00:46:37 +1000	2017	00:46:00	24.7667	12-3	4392	dev	-27.4683	153.029	2	CBD	42	71
2017-03-25 23:19:42 +1000	2017-03-25 23:19:44 +1000	2017	23:19:00	23.3167	9-12	1582	dev	-27.4578	153.034	2	Valley	308	507
2017-03-25 22:53:19 +1000	2017-03-25 22:53:21 +1000	2017	22:53:00	22.8833	9-12	3017	dev	-27.4578	153.034	2	Valley	218	386
2017-03-25 22:03:01 +1000	2017-03-25 22:03:03 +1000	2017	22:03:00	22.05	9-12	1678	dev	-27.4647	153.013	2	Caxton Street	32	58
2017-03-25 21:35:02 +1000	2017-03-25 21:35:04 +1000	2017	21:35:00	21.5833	9-12	120	dev	-27.4705	153.023	2	Casino	85	138
2017-03-25 21:17:00 +1000	2017-03-25 21:17:02 +1000	2017	21:17:00	21.2833	9-12	108	dev	-27.4699	153.029	2	CBD	42	56
