# Supplementary material for: A big night out getting bigger: Alcohol consumption, arrests and crowd numbers, before and after legislative change
Source: PLoS One. 2019 Jun 20;14(6):e0218161. doi: 10.1371/journal.pone.0218161 (PMC6586392; doi:10.1371/journal.pone.0218161)
Supplement: S1 Data — (ZIP) [file pone.0218161.s001.zip › Study 3 - Jan and Feb Data.xlsx]

## Sheet: Study 3 - Jan and Feb Data
Entering	1	2015	Before Change	2015	Jan	21:30:00	21.3	21.5	1	21.5		Brisbane	Male	20	No		No	0	0		1
Entering	1	2015	Before Change	2015	Jan	21:33:00	21.33	21.55	1	21.55		Brisbane	Male	23	No		No	0.099	0.099	0.099	2
Entering	1	2015	Before Change	2015	Jan	21:35:00	21.35	21.5833	1	21.5833		Brisbane	Male	19	No		No	0.083	0.083	0.083	2
Entering	1	2015	Before Change	2015	Jan	21:38:00	21.38	21.6333	1	21.6333		Brisbane	Female	22	Yes	1	No	0.012	0.012	0.012	2
Entering	1	2015	Before Change	2015	Jan	21:44:00	21.44	21.7333	1	21.7333		Brisbane	Male	25	Yes	3	No	0.018	0.018	0.018	2
Entering	1	2015	Before Change	2015	Jan	21:48:00	21.48	21.8	1	21.8		Brisbane	Female	21	Yes	10	No	0.071	0.071	0.071	2
Entering	1	2015	Before Change	2015	Jan	21:48:00	21.48	21.8	1	21.8		Brisbane	Female	29	Yes	6	No	0.074	0.074	0.074	2
Entering	1	2015	Before Change	2015	Jan	21:52:00	21.52	21.8667	1	21.8667		Brisbane	Male	22	Yes	2	No	0.033	0.033	0.033	2
Entering	1	2015	Before Change	2015	Jan	21:53:00	21.53	21.8833	1	21.8833		Brisbane	Female	18	Yes	3	No	0.033	0.033	0.033	2
Entering	1	2015	Before Change	2015	Jan	21:57:00	21.57	21.95	1	21.95		Brisbane	Female	22	No		No	0	0		1
Entering	1	2015	Before Change	2015	Jan	21:59:00	21.59	21.9833	1	21.9833		Brisbane	Male	23	No		No	0	0		1
Entering	1	2015	Before Change	2015	Jan	22:00:00	22	22	1	22		Brisbane	Female	24	No		No	0.042	0.042	0.042	2
Entering	1	2015	Before Change	2015	Jan	22:02:00	22.02	22.0333	1	22.0333		Brisbane	Female	24	No		No	0.092	0.092	0.092	2
Entering	1	2015	Before Change	2015	Jan	22:06:00	22.06	22.1	1	22.1		Brisbane	Male	22	No		No	0	0		1
Entering	1	2015	Before Change	2015	Jan	22:07:00	22.07	22.1167	1	22.1167		Brisbane	Male	22	Yes	6	No	0.058	0.058	0.058	2
Entering	1	2015	Before Change	2015	Jan	22:13:00	22.13	22.2167	1	22.2167		Brisbane	Female	29	Yes	3	No	0.045	0.045	0.045	2
Entering	1	2015	Before Change	2015	Jan	22:14:00	22.14	22.2333	1	22.2333		Brisbane	Female	27	Yes	6	No	0.111	0.111	0.111	2
Entering	1	2015	Before Change	2015	Jan	22:19:00	22.19	22.3167	1	22.3167		Brisbane	Male	24	Yes	5	No	0.09	0.09	0.09	2
Entering	1	2015	Before Change	2015	Jan	22:19:00	22.19	22.3167	1	22.3167		Brisbane	Female	19	Yes	1	No	0.011	0.011	0.011	2
Entering	1	2015	Before Change	2015	Jan	22:29:00	22.29	22.4833	1	22.4833		Brisbane	Male	20	Yes	6	No	0.081	0.081	0.081	2
Entering	1	2015	Before Change	2015	Jan	22:31:00	22.31	22.5167	1	22.5167		Brisbane	Male	21	Yes	3	No	0.033	0.033	0.033	2
Entering	1	2015	Before Change	2015	Jan	22:38:00	22.38	22.6333	1	22.6333		Brisbane	Male	18	Yes	5	No	0.06	0.06	0.06	2
Entering	1	2015	Before Change	2015	Jan	22:39:00	22.39	22.65	1	22.65		Brisbane	Female	18	Yes	2	No	0.079	0.079	0.079	2
Entering	1	2015	Before Change	2015	Jan	22:43:00	22.43	22.7167	1	22.7167		Brisbane	Male	27	Yes	5	No	0.072	0.072	0.072	2
Entering	1	2015	Before Change	2015	Jan	22:45:00	22.45	22.75	1	22.75		Brisbane	Male	34	Yes	8	No	0.075	0.075	0.075	2
Entering	1	2015	Before Change	2015	Jan	22:49:00	22.49	22.8167	1	22.8167		Brisbane	Female	19	Yes	8	No	0.083	0.083	0.083	2
Entering	1	2015	Before Change	2015	Jan	22:50:00	22.5	22.8333	1	22.8333		Brisbane	Female	18	Yes	10	No	0.073	0.073	0.073	2
Entering	1	2015	Before Change	2015	Jan	22:55:00	22.55	22.9167	1	22.9167		Brisbane	Female	21	Yes	4	No	0.066	0.066	0.066	2
Entering	1	2015	Before Change	2015	Jan	22:56:00	22.56	22.9333	1	22.9333		Brisbane	Male	26	Yes	2	No	0.05	0.05	0.05	2
Entering	1	2015	Before Change	2015	Jan	23:07:00	23.07	23.1167	1	23.1167		Brisbane	Male	21	Yes	12	No	0.047	0.047	0.047	2
Entering	1	2015	Before Change	2015	Jan	23:07:00	23.07	23.1167	1	23.1167		Brisbane	Male	21	Yes	15	No	0.152	0.152	0.152	2
Entering	1	2015	Before Change	2015	Jan	23:14:00	23.14	23.2333	1	23.2333		Brisbane	Female	22	Yes	6	No	0.066	0.066	0.066	2
Entering	1	2015	Before Change	2015	Jan	23:24:00	23.24	23.4	1	23.4		Brisbane	Female	19	No		No	0.027	0.027	0.027	2
Entering	1	2015	Before Change	2015	Jan	23:25:00	23.25	23.4167	1	23.4167		Brisbane	Female	19	Yes	3	No	0.043	0.043	0.043	2
Entering	1	2015	Before Change	2015	Jan	21:28:00	21.28	21.4667	1	21.4667		Brisbane	Male	18	No		No	0	0		1
Entering	1	2015	Before Change	2015	Jan	21:28:00	21.28	21.4667	1	21.4667		Brisbane	Male	22	Yes	2	No	0	0		1
Entering	1	2015	Before Change	2015	Jan	21:33:00	21.33	21.55	1	21.55		Brisbane	Male	41	Yes	3	No	0.027	0.027	0.027	2
Entering	1	2015	Before Change	2015	Jan	21:33:00	21.33	21.55	1	21.55		Brisbane	Female	22	No		No	0	0		1
Entering	1	2015	Before Change	2015	Jan	21:33:00	21.33	21.55	1	21.55		Brisbane	Female	20	No		No	0	0		1
Entering	1	2015	Before Change	2015	Jan	21:38:00	21.38	21.6333	1	21.6333		Brisbane	Male	24	Yes	1	No	0	0		1
Entering	1	2015	Before Change	2015	Jan	21:40:00	21.4	21.6667	1	21.6667		Brisbane	Female	25	Yes	1	No	0.013	0.013	0.013	2
Entering	1	2015	Before Change	2015	Jan	21:40:00	21.4	21.6667	1	21.6667		Brisbane	Female	29	Yes	5	No	0.029	0.029	0.029	2
Entering	1	2015	Before Change	2015	Jan	21:43:00	21.43	21.7167	1	21.7167		Brisbane	Female	23	No		No	0	0		1
Entering	1	2015	Before Change	2015	Jan	21:44:00	21.44	21.7333	1	21.7333		Brisbane	Male	23	Yes	6	No	0.058	0.058	0.058	2
Entering	1	2015	Before Change	2015	Jan	21:45:00	21.45	21.75	1	21.75		Brisbane	Male	23	Yes	5	No	0.064	0.064	0.064	2
Entering	1	2015	Before Change	2015	Jan	21:52:00	21.52	21.8667	1	21.8667		Brisbane	Female	19	No		No	0	0		1
Entering	1	2015	Before Change	2015	Jan	21:53:00	21.53	21.8833	1	21.8833		Brisbane	Male	18	No		No	0	0		1
Entering	1	2015	Before Change	2015	Jan	21:57:00	21.57	21.95	1	21.95		Brisbane	Female	19	No		No	0	0		1
Entering	1	2015	Before Change	2015	Jan	21:57:00	21.57	21.95	1	21.95		Brisbane	Female	20	No		No	0	0		1
Entering	1	2015	Before Change	2015	Jan	22:00:00	22	22	1	22		Brisbane	Female	18	Yes	4	No	0.014	0.014	0.014	2
Entering	1	2015	Before Change	2015	Jan	22:00:00	22	22	1	22		Brisbane	Female	18	Yes	5	No	0.054	0.054	0.054	2
Entering	1	2015	Before Change	2015	Jan	22:01:00	22.01	22.0167	1	22.0167		Brisbane	Female	18	Yes	5	No	0.05	0.05	0.05	2
Entering	1	2015	Before Change	2015	Jan	22:06:00	22.06	22.1	1	22.1		Brisbane	Female	28	Yes	100	No	0.142	0.142	0.142	2
Entering	1	2015	Before Change	2015	Jan	22:07:00	22.07	22.1167	1	22.1167		Brisbane	Female	20	Yes	5	No	0.078	0.078	0.078	2
Entering	1	2015	Before Change	2015	Jan	22:07:00	22.07	22.1167	1	22.1167		Brisbane	Female	18	Yes	5	No	0.062	0.062	0.062	2
Entering	1	2015	Before Change	2015	Jan	22:15:00	22.15	22.25	1	22.25		Brisbane	Female	24	Yes	5	No	0.117	0.117	0.117	2
Entering	1	2015	Before Change	2015	Jan	22:16:00	22.16	22.2667	1	22.2667		Brisbane	Female	21	Yes	7	No	0.157	0.157	0.157	2
Entering	1	2015	Before Change	2015	Jan	22:16:00	22.16	22.2667	1	22.2667		Brisbane	Female	22	Yes	6	No	0.095	0.095	0.095	2
Entering	1	2015	Before Change	2015	Jan	22:20:00	22.2	22.3333	1	22.3333		Brisbane	Female	20	Yes	6	No	0.053	0.053	0.053	2
Entering	1	2015	Before Change	2015	Jan	22:20:00	22.2	22.3333	1	22.3333		Brisbane	Male	21	Yes	6	No	0.053	0.053	0.053	2
Entering	1	2015	Before Change	2015	Jan	22:22:00	22.22	22.3667	1	22.3667		Brisbane	Male	40	No		No	0	0		1
Entering	1	2015	Before Change	2015	Jan	22:27:00	22.27	22.45	1	22.45		Brisbane	Female	24	Yes	5	Yes	0.058	0.058	0.058	2
Entering	1	2015	Before Change	2015	Jan	22:27:00	22.27	22.45	1	22.45		Brisbane	Male	26	Yes	5	No	0	0		1
Entering	1	2015	Before Change	2015	Jan	22:27:00	22.27	22.45	1	22.45		Brisbane	Female	22	Yes	5	No	0.091	0.091	0.091	2
Entering	1	2015	Before Change	2015	Jan	22:31:00	22.31	22.5167	1	22.5167		Brisbane	Female	18	No		No	0	0		1
Entering	1	2015	Before Change	2015	Jan	22:32:00	22.32	22.5333	1	22.5333		Brisbane	Female	18	No		No	0	0		1
Entering	1	2015	Before Change	2015	Jan	22:35:00	22.35	22.5833	1	22.5833		Brisbane	Female	24	Yes	4	No	0.072	0.072	0.072	2
Entering	1	2015	Before Change	2015	Jan	22:36:00	22.36	22.6	1	22.6		Brisbane	Male	24	Yes	3	No	0.02	0.02	0.02	2
Entering	1	2015	Before Change	2015	Jan	22:36:00	22.36	22.6	1	22.6		Brisbane	Male	23	Yes	3	No	0.031	0.031	0.031	2
Entering	1	2015	Before Change	2015	Jan	22:44:00	22.44	22.7333	1	22.7333		Brisbane	Female	18	Yes	2	No	0	0		1
Entering	1	2015	Before Change	2015	Jan	22:46:00	22.46	22.7667	1	22.7667		Brisbane	Male	22	Yes	6	No	0.032	0.032	0.032	2
Entering	1	2015	Before Change	2015	Jan	22:50:00	22.5	22.8333	1	22.8333		Brisbane	Male	20	Yes	2	No	0	0		1
Entering	1	2015	Before Change	2015	Jan	22:50:00	22.5	22.8333	1	22.8333		Brisbane	Male	20	Yes	5	No	0.055	0.055	0.055	2
Entering	1	2015	Before Change	2015	Jan	22:51:00	22.51	22.85	1	22.85		Brisbane	Male	21	Yes	8	No	0.085	0.085	0.085	2
Entering	1	2015	Before Change	2015	Jan	23:01:00	23.01	23.0167	1	23.0167		Brisbane	Male	20	Yes	5	No	0.033	0.033	0.033	2
Entering	1	2015	Before Change	2015	Jan	23:02:00	23.02	23.0333	1	23.0333		Brisbane	Male	18	Yes	12	No	0.068	0.068	0.068	2
Entering	1	2015	Before Change	2015	Jan	23:03:00	23.03	23.05	1	23.05		Brisbane	Male	20	Yes	6	No	0.08	0.08	0.08	2
Entering	1	2015	Before Change	2015	Jan	23:08:00	23.08	23.1333	1	23.1333		Brisbane	Female	18	Yes	4	No	0.019	0.019	0.019	2
Entering	1	2015	Before Change	2015	Jan	23:09:00	23.09	23.15	1	23.15		Brisbane	Male	20	Yes	5	No	0.059	0.059	0.059	2
Entering	1	2015	Before Change	2015	Jan	23:21:00	23.21	23.35	1	23.35		Brisbane	Male	20	No		No	0	0		1
Entering	1	2015	Before Change	2015	Jan	23:21:00	23.21	23.35	1	23.35		Brisbane	Male	19	No		No	0	0		1
Entering	1	2015	Before Change	2015	Jan	23:29:00	23.29	23.4833	1	23.4833		Brisbane	Male	21	Yes	8	No	0.056	0.056	0.056	2
Entering	1	2015	Before Change	2015	Jan	23:30:00	23.3	23.5	1	23.5		Brisbane	Female	22	No		No	0	0		1
Entering	1	2015	Before Change	2015	Jan	23:33:00	23.33	23.55	1	23.55		Brisbane	Male	21	Yes	5	No	0.126	0.126	0.126	2
Entering	1	2015	Before Change	2015	Jan	23:36:00	23.36	23.6	1	23.6		Brisbane	Male	34	No		No	0	0		1
Entering	1	2015	Before Change	2015	Jan	23:37:00	23.37	23.6167	1	23.6167		Brisbane	Female	20	No		No	0	0		1
Entering	1	2015	Before Change	2015	Jan	23:42:00	23.42	23.7	1	23.7		Brisbane	Male	20	Yes	5	No	0.072	0.072	0.072	2
Entering	1	2015	Before Change	2015	Jan	23:42:00	23.42	23.7	1	23.7		Brisbane	Male	21	Yes	6	No	0.087	0.087	0.087	2
Entering	1	2015	Before Change	2015	Jan	21:34:00	21.34	21.5667	1	21.5667		Brisbane	Female	22	No		No	0	0		1
Entering	1	2015	Before Change	2015	Jan	21:35:00	21.35	21.5833	1	21.5833		Brisbane	Male	20	Yes	1	No	0.015	0.015	0.015	2
Entering	1	2015	Before Change	2015	Jan	21:35:00	21.35	21.5833	1	21.5833		Brisbane	Male	21	Yes	3	No	0.017	0.017	0.017	2
Entering	1	2015	Before Change	2015	Jan	21:39:00	21.39	21.65	1	21.65		Brisbane	Female	23	Yes	1	No	0.018	0.018	0.018	2
Entering	1	2015	Before Change	2015	Jan	21:39:00	21.39	21.65	1	21.65		Brisbane	Male	26	No		No	0	0		1
Entering	1	2015	Before Change	2015	Jan	21:41:00	21.41	21.6833	1	21.6833		Brisbane	Male	25	Yes	1	No	0.016	0.016	0.016	2
Entering	1	2015	Before Change	2015	Jan	21:43:00	21.43	21.7167	1	21.7167		Brisbane	Male	19	No		No	0.018	0.018	0.018	2
Entering	1	2015	Before Change	2015	Jan	21:46:00	21.46	21.7667	1	21.7667		Brisbane	Female	19	Yes	3	No	0.026	0.026	0.026	2
Entering	1	2015	Before Change	2015	Jan	21:47:00	21.47	21.7833	1	21.7833		Brisbane	Male	20	Yes	2	No	0.022	0.022	0.022	2
Entering	1	2015	Before Change	2015	Jan	21:48:00	21.48	21.8	1	21.8		Brisbane	Male	18	Yes	6	No	0	0		1
Entering	1	2015	Before Change	2015	Jan	21:56:00	21.56	21.9333	1	21.9333		Brisbane	Male	18	Yes	2	No	0.022	0.022	0.022	2
Entering	1	2015	Before Change	2015	Jan	21:57:00	21.57	21.95	1	21.95		Brisbane	Male	18	Yes	2	No	0	0		1
Entering	1	2015	Before Change	2015	Jan	22:02:00	22.02	22.0333	1	22.0333		Brisbane	Female	19	Yes	5	No	0.05	0.05	0.05	2
Entering	1	2015	Before Change	2015	Jan	22:02:00	22.02	22.0333	1	22.0333		Brisbane	Female	19	Yes	3	No	0.046	0.046	0.046	2
Entering	1	2015	Before Change	2015	Jan	22:04:00	22.04	22.0667	1	22.0667		Brisbane	Female	19	Yes	1	No	0	0		1
Entering	1	2015	Before Change	2015	Jan	22:07:00	22.07	22.1167	1	22.1167		Brisbane	Female	24	Yes	8	No	0.102	0.102	0.102	2
Entering	1	2015	Before Change	2015	Jan	22:08:00	22.08	22.1333	1	22.1333		Brisbane	Female	26	Yes	3	No	0.008	0.008	0.008	2
Entering	1	2015	Before Change	2015	Jan	22:11:00	22.11	22.1833	1	22.1833		Brisbane	Female	23	Yes	4	No	0.051	0.051	0.051	2
Entering	1	2015	Before Change	2015	Jan	22:16:00	22.16	22.2667	1	22.2667		Brisbane	Male	19	No		No	0	0		1
Entering	1	2015	Before Change	2015	Jan	22:17:00	22.17	22.2833	1	22.2833		Brisbane	Male	18	No		No	0	0		1
Entering	1	2015	Before Change	2015	Jan	22:18:00	22.18	22.3	1	22.3		Brisbane	Male	20	No		No	0	0		1
Entering	1	2015	Before Change	2015	Jan	22:20:00	22.2	22.3333	1	22.3333		Brisbane	Male	19	Yes	0	No	0	0		1
Entering	1	2015	Before Change	2015	Jan	22:20:00	22.2	22.3333	1	22.3333		Brisbane	Male	40	No		No	0	0		1
Entering	1	2015	Before Change	2015	Jan	22:21:00	22.21	22.35	1	22.35		Brisbane	Male	39	No		No	0	0		1
Entering	1	2015	Before Change	2015	Jan	22:27:00	22.27	22.45	1	22.45		Brisbane	Male	27	Yes	3	No	0.043	0.043	0.043	2
Entering	1	2015	Before Change	2015	Jan	22:28:00	22.28	22.4667	1	22.4667		Brisbane	Female	27	Yes	2	No	0.008	0.008	0.008	2
Entering	1	2015	Before Change	2015	Jan	22:28:00	22.28	22.4667	1	22.4667		Brisbane	Female	33	No		No	0	0		1
Entering	1	2015	Before Change	2015	Jan	22:34:00	22.34	22.5667	1	22.5667		Brisbane	Male	26	Yes	4	Yes	0.091	0.091	0.091	2
Entering	1	2015	Before Change	2015	Jan	22:34:00	22.34	22.5667	1	22.5667		Brisbane	Female	25	Yes	2	No	0.013	0.013	0.013	2
Entering	1	2015	Before Change	2015	Jan	22:35:00	22.35	22.5833	1	22.5833		Brisbane	Female	24	Yes	8	No	0.181	0.181	0.181	2
Entering	1	2015	Before Change	2015	Jan	22:38:00	22.38	22.6333	1	22.6333		Brisbane	Male	21	No		No	0	0		1
Entering	1	2015	Before Change	2015	Jan	22:39:00	22.39	22.65	1	22.65		Brisbane	Male	21	Yes	2	No	0	0		1
Entering	1	2015	Before Change	2015	Jan	22:39:00	22.39	22.65	1	22.65		Brisbane	Male	21	No		No	0	0		1
Entering	1	2015	Before Change	2015	Jan	22:42:00	22.42	22.7	1	22.7		Brisbane	Female	18	Yes	8	No	0.08	0.08	0.08	2
Entering	1	2015	Before Change	2015	Jan	22:42:00	22.42	22.7	1	22.7		Brisbane	Female	21	Yes	2	No	0.017	0.017	0.017	2
Entering	1	2015	Before Change	2015	Jan	22:46:00	22.46	22.7667	1	22.7667		Brisbane	Male	19	Yes	2	No	0.044	0.044	0.044	2
Entering	1	2015	Before Change	2015	Jan	23:00:00	23	23	1	23		Brisbane	Female	21	Yes	4	No	0.043	0.043	0.043	2
Entering	1	2015	Before Change	2015	Jan	23:00:00	23	23	1	23		Brisbane	Female	22	Yes	5	No	0.044	0.044	0.044	2
Entering	1	2015	Before Change	2015	Jan	23:01:00	23.01	23.0167	1	23.0167		Brisbane	Male	19	Yes	10	No	0.054	0.054	0.054	2
Entering	1	2015	Before Change	2015	Jan	23:05:00	23.05	23.0833	1	23.0833		Brisbane	Male	18	Yes	1	No	0	0		1
Entering	1	2015	Before Change	2015	Jan	23:05:00	23.05	23.0833	1	23.0833		Brisbane	Female	18	Yes	5	No	0	0		1
Entering	1	2015	Before Change	2015	Jan	23:05:00	23.05	23.0833	1	23.0833		Brisbane	Female	18	Yes	5	No	0.045	0.045	0.045	2
Entering	1	2015	Before Change	2015	Jan	23:11:00	23.11	23.1833	1	23.1833		Brisbane	Male	21	Yes	6	No	0.058	0.058	0.058	2
Entering	1	2015	Before Change	2015	Jan	23:12:00	23.12	23.2	1	23.2		Brisbane	Male	22	Yes	9	No	0.074	0.074	0.074	2
Entering	1	2015	Before Change	2015	Jan	23:16:00	23.16	23.2667	1	23.2667		Brisbane	Male	26	Yes	6	No	0.105	0.105	0.105	2
Entering	1	2015	Before Change	2015	Jan	23:19:00	23.19	23.3167	1	23.3167		Brisbane	Male	29	Yes	4	No	0.126	0.126	0.126	2
Entering	1	2015	Before Change	2015	Jan	23:22:00	23.22	23.3667	1	23.3667		Brisbane	Male	20	Yes	60	Yes	0.2	0.2	0.2	2
Entering	1	2015	Before Change	2015	Jan	23:25:00	23.25	23.4167	1	23.4167		Brisbane	Male	34	Yes	3	No	0.02	0.02	0.02	2
Entering	1	2015	Before Change	2015	Jan	23:25:00	23.25	23.4167	1	23.4167		Brisbane	Male	23	Yes	1	No	0.027	0.027	0.027	2
Entering	1	2015	Before Change	2015	Jan	23:26:00	23.26	23.4333	1	23.4333		Brisbane	Male	29	Yes	2	No	0.019	0.019	0.019	2
Entering	1	2015	Before Change	2015	Jan	23:31:00	23.31	23.5167	1	23.5167		Brisbane	Female	25	No		No	0.11	0.11	0.11	2
Entering	1	2015	Before Change	2015	Jan	23:32:00	23.32	23.5333	1	23.5333		Brisbane	Male	26	Yes	3	No	0.079	0.079	0.079	2
Entering	1	2015	Before Change	2015	Jan	23:42:00	23.42	23.7	1	23.7		Brisbane	Female	20	Yes	8	No	0.063	0.063	0.063	2
Entering	1	2015	Before Change	2015	Jan	23:42:00	23.42	23.7	1	23.7		Brisbane	Female	20	Yes	6	No	0.09	0.09	0.09	2
Entering	1	2015	Before Change	2015	Jan	23:43:00	23.43	23.7167	1	23.7167		Brisbane	Female	23	Yes	1	No	0	0		1
Entering	1	2015	Before Change	2015	Jan	23:48:00	23.48	23.8	1	23.8		Brisbane	Male	20	No		No	0	0		1
Entering	1	2015	Before Change	2015	Jan	23:48:00	23.48	23.8	1	23.8		Brisbane	Female	20	Yes	3	No	0	0		1
Entering	1	2015	Before Change	2015	Jan	23:50:00	23.5	23.8333	1	23.8333		Brisbane	Male	21	Yes	8	No	0.141	0.141	0.141	2
Entering	1	2015	Before Change	2015	Jan	21:54:00	21.54	21.9	1	21.9		Brisbane	Male	33		2		0.012	0.012	0.012	2
Entering	1	2015	Before Change	2015	Jan	21:56:00	21.56	21.9333	1	21.9333		Brisbane	Male	36	Yes	4	No	0.019	0.019	0.019	2
Entering	1	2015	Before Change	2015	Jan	22:07:00	22.07	22.1167	1	22.1167		Brisbane	Male	20	Yes	3	No	0.064	0.064	0.064	2
Entering	1	2015	Before Change	2015	Jan	22:08:00	22.08	22.1333	1	22.1333		Brisbane	Male	19	Yes	6	No	0.084	0.084	0.084	2
Entering	1	2015	Before Change	2015	Jan	22:13:00	22.13	22.2167	1	22.2167		Brisbane	Male	38		10		0.128	0.128	0.128	2
Entering	1	2015	Before Change	2015	Jan	22:15:00	22.15	22.25	1	22.25		Brisbane	Male	29	Yes	5	No	0.133	0.133	0.133	2
Entering	1	2015	Before Change	2015	Jan	22:24:00	22.24	22.4	1	22.4		Brisbane	Male	20		4		0.095	0.095	0.095	2
Entering	1	2015	Before Change	2015	Jan	22:32:00	22.32	22.5333	1	22.5333		Brisbane	Male	21		3		0.042	0.042	0.042	2
Entering	1	2015	Before Change	2015	Jan	22:33:00	22.33	22.55	1	22.55		Brisbane	Male	19	Yes	8	No	0.059	0.059	0.059	2
Entering	1	2015	Before Change	2015	Jan	22:38:00	22.38	22.6333	1	22.6333		Brisbane	Male	25		8		0.064	0.064	0.064	2
Entering	1	2015	Before Change	2015	Jan	22:43:00	22.43	22.7167	1	22.7167		Brisbane	Male	25		10		0.114	0.114	0.114	2
Entering	1	2015	Before Change	2015	Jan	22:44:00	22.44	22.7333	1	22.7333		Brisbane	Male	25		10		0.118	0.118	0.118	2
Entering	1	2015	Before Change	2015	Jan	22:48:00	22.48	22.8	1	22.8		Brisbane	Male	31	No		No	0	0		1
Entering	1	2015	Before Change	2015	Jan	22:49:00	22.49	22.8167	1	22.8167		Brisbane	Female	24	No		No	0	0		1
Entering	1	2015	Before Change	2015	Jan	22:54:00	22.54	22.9	1	22.9		Brisbane	Male	18		1		0	0		1
Entering	1	2015	Before Change	2015	Jan	22:54:00	22.54	22.9	1	22.9		Brisbane	Male	26		3		0.025	0.025	0.025	2
Entering	1	2015	Before Change	2015	Jan	22:56:00	22.56	22.9333	1	22.9333		Brisbane	Male	19		1		0	0		1
Entering	1	2015	Before Change	2015	Jan	22:57:00	22.57	22.95	1	22.95		Brisbane	Male	22		20		0.105	0.105	0.105	2
Entering	1	2015	Before Change	2015	Jan	22:58:00	22.58	22.9667	1	22.9667		Brisbane	Male	22		12		0.068	0.068	0.068	2
Entering	1	2015	Before Change	2015	Jan	23:00:00	23	23	1	23		Brisbane	Male	28	Yes	5	No	0.083	0.083	0.083	2
Entering	1	2015	Before Change	2015	Jan	23:02:00	23.02	23.0333	1	23.0333		Brisbane	Male	22	No		No	0	0		1
Entering	1	2015	Before Change	2015	Jan	23:05:00	23.05	23.0833	1	23.0833		Brisbane	Male	20		0		0	0		1
Entering	1	2015	Before Change	2015	Jan	23:09:00	23.09	23.15	1	23.15		Brisbane	Female	28	Yes	4	No	0.058	0.058	0.058	2
Entering	1	2015	Before Change	2015	Jan	23:09:00	23.09	23.15	1	23.15		Brisbane	Female	18		6		0.03	0.03	0.03	2
Entering	1	2015	Before Change	2015	Jan	23:09:00	23.09	23.15	1	23.15		Brisbane	Male	20	Yes	10	No	0.062	0.062	0.062	2
Entering	1	2015	Before Change	2015	Jan	23:11:00	23.11	23.1833	1	23.1833		Brisbane	Female	28		6		0.097	0.097	0.097	2
Entering	1	2015	Before Change	2015	Jan	23:19:00	23.19	23.3167	1	23.3167		Brisbane	Male	20		8		0.09	0.09	0.09	2
Entering	1	2015	Before Change	2015	Jan	23:23:00	23.23	23.3833	1	23.3833		Brisbane	Female	22		10		0.174	0.174	0.174	2
Entering	1	2015	Before Change	2015	Jan	23:23:00	23.23	23.3833	1	23.3833		Brisbane	Male	21	No		No	0.016	0.016	0.016	2
Entering	1	2015	Before Change	2015	Jan	23:25:00	23.25	23.4167	1	23.4167		Brisbane	Female	20		10		0.077	0.077	0.077	2
Entering	1	2015	Before Change	2015	Jan	23:29:00	23.29	23.4833	1	23.4833		Brisbane	Female	25		3		0	0		1
Entering	1	2015	Before Change	2015	Jan	23:31:00	23.31	23.5167	1	23.5167		Brisbane	Male	26		6		0.086	0.086	0.086	2
Entering	1	2015	Before Change	2015	Jan	23:32:00	23.32	23.5333	1	23.5333		Brisbane	Female	39		4		0.024	0.024	0.024	2
Entering	1	2015	Before Change	2015	Jan	23:34:00	23.34	23.5667	1	23.5667		Brisbane	Male	24		7		0.086	0.086	0.086	2
Entering	1	2015	Before Change	2015	Jan	23:35:00	23.35	23.5833	1	23.5833		Brisbane	Female	22		5		0.125	0.125	0.125	2
Entering	1	2015	Before Change	2015	Jan	23:36:00	23.36	23.6	1	23.6		Brisbane	Female	20		7		0.073	0.073	0.073	2
Entering	1	2015	Before Change	2015	Jan	23:37:00	23.37	23.6167	1	23.6167		Brisbane	Female	34		2		0.043	0.043	0.043	2
Entering	1	2015	Before Change	2015	Jan	23:41:00	23.41	23.6833	1	23.6833		Brisbane	Male	19		3		0.117	0.117	0.117	2
Entering	1	2015	Before Change	2015	Jan	23:42:00	23.42	23.7	1	23.7		Brisbane	Female	19		16		0	0		1
Entering	1	2015	Before Change	2015	Jan	23:43:00	23.43	23.7167	1	23.7167		Brisbane	Male	25		1		0.013	0.013	0.013	2
Entering	1	2015	Before Change	2015	Jan	23:44:00	23.44	23.7333	1	23.7333		Brisbane	Male	23		0		0	0		1
Entering	1	2015	Before Change	2015	Jan	23:45:00	23.45	23.75	1	23.75		Brisbane	Male	19		5		0.09	0.09	0.09	2
Entering	1	2015	Before Change	2015	Jan	23:47:00	23.47	23.7833	1	23.7833		Brisbane	Female	22	Yes	8	No	0.135	0.135	0.135	2
Entering	1	2015	Before Change	2015	Jan	23:49:00	23.49	23.8167	1	23.8167		Brisbane	Female	23	Yes	7	No	0.103	0.103	0.103	2
Entering	1	2015	Before Change	2015	Jan	00:02:00	0.02	0.0333333	1	24.0333		Brisbane	Female	20		8		0.058	0.058	0.058	2
Entering	1	2015	Before Change	2015	Jan	00:03:00	0.03	0.05	1	24.05		Brisbane	Male	20	Yes	2	No	0.051	0.051	0.051	2
Entering	1	2015	Before Change	2015	Jan	00:04:00	0.04	0.0666667	1	24.0667		Brisbane	Female	22		10		0.119	0.119	0.119	2
Entering	1	2015	Before Change	2015	Jan	00:05:00	0.05	0.0833333	1	24.0833		Brisbane	Female	20		4		0.017	0.017	0.017	2
Entering	1	2015	Before Change	2015	Jan	00:10:00	0.1	0.166667	1	24.1667		Brisbane	Male	19		10		0.066	0.066	0.066	2
Entering	1	2015	Before Change	2015	Jan	21:31:00	21.31	21.5167	1	21.5167		Brisbane	Male	26	No		No	0	0		1
Entering	1	2015	Before Change	2015	Jan	21:31:00	21.31	21.5167	1	21.5167		Brisbane	Male	26	No		No	0	0		1
Entering	1	2015	Before Change	2015	Jan	21:33:00	21.33	21.55	1	21.55		Brisbane	Male	32		15		0.113	0.113	0.113	2
Entering	1	2015	Before Change	2015	Jan	21:33:00	21.33	21.55	1	21.55		Brisbane	Male	47		6		0.074	0.074	0.074	2
Entering	1	2015	Before Change	2015	Jan	21:33:00	21.33	21.55	1	21.55		Brisbane	Male	26		6		0.073	0.073	0.073	2
Entering	1	2015	Before Change	2015	Jan	21:36:00	21.36	21.6	1	21.6		Brisbane	Male	26		6		0.103	0.103	0.103	2
Entering	1	2015	Before Change	2015	Jan	21:38:00	21.38	21.6333	1	21.6333		Brisbane	Male	21		5		0.063	0.063	0.063	2
Entering	1	2015	Before Change	2015	Jan	21:46:00	21.46	21.7667	1	21.7667		Brisbane	Male	22		5		0.011	0.011	0.011	2
Entering	1	2015	Before Change	2015	Jan	21:47:00	21.47	21.7833	1	21.7833		Brisbane	Male	21		4		0.01	0.01	0.01	2
Entering	1	2015	Before Change	2015	Jan	21:52:00	21.52	21.8667	1	21.8667		Brisbane	Male	21		5		0.072	0.072	0.072	2
Entering	1	2015	Before Change	2015	Jan	21:53:00	21.53	21.8833	1	21.8833		Brisbane	Male	21		20		0.198	0.198	0.198	2
Entering	1	2015	Before Change	2015	Jan	21:53:00	21.53	21.8833	1	21.8833		Brisbane	Male	20		4		0.124	0.124	0.124	2
Entering	1	2015	Before Change	2015	Jan	21:59:00	21.59	21.9833	1	21.9833		Brisbane	Male	21		10		0.094	0.094	0.094	2
Entering	1	2015	Before Change	2015	Jan	22:01:00	22.01	22.0167	1	22.0167		Brisbane	Male	21	No		No	0	0		1
Entering	1	2015	Before Change	2015	Jan	22:05:00	22.05	22.0833	1	22.0833		Brisbane	Male	26		12		0.125	0.125	0.125	2
Entering	1	2015	Before Change	2015	Jan	22:05:00	22.05	22.0833	1	22.0833		Brisbane	Female	20		10		0.14	0.14	0.14	2
Entering	1	2015	Before Change	2015	Jan	22:10:00	22.1	22.1667	1	22.1667		Brisbane	Female	33		9		0.076	0.076	0.076	2
Entering	1	2015	Before Change	2015	Jan	22:11:00	22.11	22.1833	1	22.1833		Brisbane	Female	29		10		0.128	0.128	0.128	2
Entering	1	2015	Before Change	2015	Jan	22:14:00	22.14	22.2333	1	22.2333		Brisbane	Female	18		10		0.075	0.075	0.075	2
Entering	1	2015	Before Change	2015	Jan	22:15:00	22.15	22.25	1	22.25		Brisbane	Male	18		12		0.093	0.093	0.093	2
Entering	1	2015	Before Change	2015	Jan	22:15:00	22.15	22.25	1	22.25		Brisbane	Male	18		10		0.058	0.058	0.058	2
Entering	1	2015	Before Change	2015	Jan	22:22:00	22.22	22.3667	1	22.3667		Brisbane	Female	26		5		0.025	0.025	0.025	2
Entering	1	2015	Before Change	2015	Jan	22:22:00	22.22	22.3667	1	22.3667		Brisbane	Female	25		4		0.024	0.024	0.024	2
Entering	1	2015	Before Change	2015	Jan	22:26:00	22.26	22.4333	1	22.4333		Brisbane	Male	19		0		0	0		1
Entering	1	2015	Before Change	2015	Jan	22:28:00	22.28	22.4667	1	22.4667		Brisbane	Male	20		11		0.092	0.092	0.092	2
Entering	1	2015	Before Change	2015	Jan	22:30:00	22.3	22.5	1	22.5		Brisbane	Male	20		8		0.041	0.041	0.041	2
Entering	1	2015	Before Change	2015	Jan	22:30:00	22.3	22.5	1	22.5		Brisbane	Male	22		6		0.084	0.084	0.084	2
Entering	1	2015	Before Change	2015	Jan	22:33:00	22.33	22.55	1	22.55		Brisbane	Female	20		4		0.089	0.089	0.089	2
Entering	1	2015	Before Change	2015	Jan	22:34:00	22.34	22.5667	1	22.5667		Brisbane	Female	20		5		0.026	0.026	0.026	2
Entering	1	2015	Before Change	2015	Jan	22:34:00	22.34	22.5667	1	22.5667		Brisbane	Female	19		4		0.031	0.031	0.031	2
Entering	1	2015	Before Change	2015	Jan	22:35:00	22.35	22.5833	1	22.5833		Brisbane	Female	20		4		0	0		1
Entering	1	2015	Before Change	2015	Jan	22:35:00	22.35	22.5833	1	22.5833		Brisbane	Female	20		5		0	0		1
Entering	1	2015	Before Change	2015	Jan	22:39:00	22.39	22.65	1	22.65		Brisbane	Male	20		5		0.073	0.073	0.073	2
Entering	1	2015	Before Change	2015	Jan	22:41:00	22.41	22.6833	1	22.6833		Brisbane	Female	26		10		0.085	0.085	0.085	2
Entering	1	2015	Before Change	2015	Jan	22:44:00	22.44	22.7333	1	22.7333		Brisbane	Male	19		4		0.05	0.05	0.05	2
Entering	1	2015	Before Change	2015	Jan	22:47:00	22.47	22.7833	1	22.7833		Brisbane	Male	18		3		0.048	0.048	0.048	2
Entering	1	2015	Before Change	2015	Jan	22:48:00	22.48	22.8	1	22.8		Brisbane	Male	24		8		0.04	0.04	0.04	2
Entering	1	2015	Before Change	2015	Jan	22:49:00	22.49	22.8167	1	22.8167		Brisbane	Male	22		5		0.047	0.047	0.047	2
Entering	1	2015	Before Change	2015	Jan	22:49:00	22.49	22.8167	1	22.8167		Brisbane	Male	18		4		0.035	0.035	0.035	2
Entering	1	2015	Before Change	2015	Jan	22:58:00	22.58	22.9667	1	22.9667		Brisbane	Male	25		3		0.048	0.048	0.048	2
Entering	1	2015	Before Change	2015	Jan	22:59:00	22.59	22.9833	1	22.9833		Brisbane	Male	26		2		0	0		1
Entering	1	2015	Before Change	2015	Jan	23:00:00	23	23	1	23		Brisbane	Female	26		2		0	0		1
Entering	1	2015	Before Change	2015	Jan	23:03:00	23.03	23.05	1	23.05		Brisbane	Male	19		6		0.063	0.063	0.063	2
Entering	1	2015	Before Change	2015	Jan	23:04:00	23.04	23.0667	1	23.0667		Brisbane	Male	21		0		0	0		1
Entering	1	2015	Before Change	2015	Jan	23:04:00	23.04	23.0667	1	23.0667		Brisbane	Male	20		8		0.111	0.111	0.111	2
Entering	1	2015	Before Change	2015	Jan	23:08:00	23.08	23.1333	1	23.1333		Brisbane	Female	20		3		0.043	0.043	0.043	2
Entering	1	2015	Before Change	2015	Jan	23:10:00	23.1	23.1667	1	23.1667		Brisbane	Male	26		4		0.211	0.211	0.211	2
Entering	1	2015	Before Change	2015	Jan	23:19:00	23.19	23.3167	1	23.3167		Brisbane	Female	22		3		0.05	0.05	0.05	2
Entering	1	2015	Before Change	2015	Jan	23:20:00	23.2	23.3333	1	23.3333		Brisbane	Female	21		3		0.031	0.031	0.031	2
Entering	1	2015	Before Change	2015	Jan	23:20:00	23.2	23.3333	1	23.3333		Brisbane	Female	23		5		0.114	0.114	0.114	2
Entering	1	2015	Before Change	2015	Jan	21:37:00	21.37	21.6167	1	21.6167		Brisbane	Female	18		4		0.088	0.088	0.088	2
Entering	1	2015	Before Change	2015	Jan	21:38:00	21.38	21.6333	1	21.6333		Brisbane	Male	25	Yes	10	No	0.12	0.12	0.12	2
Entering	1	2015	Before Change	2015	Jan	21:39:00	21.39	21.65	1	21.65		Brisbane	Female	18		2		0.042	0.042	0.042	2
Entering	1	2015	Before Change	2015	Jan	21:40:00	21.4	21.6667	1	21.6667		Brisbane	Female	27	Yes	4	No	0.116	0.116	0.116	2
Entering	1	2015	Before Change	2015	Jan	21:51:00	21.51	21.85	1	21.85		Brisbane	Female	19		0		0	0		1
Entering	1	2015	Before Change	2015	Jan	21:53:00	21.53	21.8833	1	21.8833		Brisbane	Female	20	No		No	0	0		1
Entering	1	2015	Before Change	2015	Jan	21:53:00	21.53	21.8833	1	21.8833		Brisbane	Male	19		15		0.078	0.078	0.078	2
Entering	1	2015	Before Change	2015	Jan	21:54:00	21.54	21.9	1	21.9		Brisbane	Male	19	Yes	10	No	0.044	0.044	0.044	2
Entering	1	2015	Before Change	2015	Jan	21:54:00	21.54	21.9	1	21.9		Brisbane	Female	19		4		0.01	0.01	0.01	2
Entering	1	2015	Before Change	2015	Jan	21:56:00	21.56	21.9333	1	21.9333		Brisbane	Male	19	Yes	9	No	0.119	0.119	0.119	2
Entering	1	2015	Before Change	2015	Jan	21:56:00	21.56	21.9333	1	21.9333		Brisbane	Male	20		1		0.012	0.012	0.012	2
Entering	1	2015	Before Change	2015	Jan	21:59:00	21.59	21.9833	1	21.9833		Brisbane	Female	19	Yes	5	No	0	0		1
Entering	1	2015	Before Change	2015	Jan	22:00:00	22	22	1	22		Brisbane	Male	19	Yes	3	No	0	0		1
Entering	1	2015	Before Change	2015	Jan	22:00:00	22	22	1	22		Brisbane	Male	19		5		0.045	0.045	0.045	2
Entering	1	2015	Before Change	2015	Jan	22:06:00	22.06	22.1	1	22.1		Brisbane	Male	19	Yes	12	No	0.08	0.08	0.08	2
Entering	1	2015	Before Change	2015	Jan	22:06:00	22.06	22.1	1	22.1		Brisbane	Male	18	Yes	5	No	0.049	0.049	0.049	2
Entering	1	2015	Before Change	2015	Jan	22:07:00	22.07	22.1167	1	22.1167		Brisbane	Male	19	Yes	6	No	0.079	0.079	0.079	2
Entering	1	2015	Before Change	2015	Jan	22:11:00	22.11	22.1833	1	22.1833		Brisbane	Female	21	Yes	2	No	0.009	0.009	0.009	2
Entering	1	2015	Before Change	2015	Jan	22:12:00	22.12	22.2	1	22.2		Brisbane	Male	21	No		No	0.008	0.008	0.008	2
Entering	1	2015	Before Change	2015	Jan	22:13:00	22.13	22.2167	1	22.2167		Brisbane	Female	22	Yes	2	No	0.01	0.01	0.01	2
Entering	1	2015	Before Change	2015	Jan	22:17:00	22.17	22.2833	1	22.2833		Brisbane	Male	20	Yes	4	No	0.026	0.026	0.026	2
Entering	1	2015	Before Change	2015	Jan	22:18:00	22.18	22.3	1	22.3		Brisbane	Female	23	No		No	0	0		1
Entering	1	2015	Before Change	2015	Jan	22:21:00	22.21	22.35	1	22.35		Brisbane	Male	21	Yes	7	Yes	0.035	0.035	0.035	2
Entering	1	2015	Before Change	2015	Jan	22:22:00	22.22	22.3667	1	22.3667		Brisbane	Female	24	No		No	0	0		1
Entering	1	2015	Before Change	2015	Jan	22:27:00	22.27	22.45	1	22.45		Brisbane	Female	30	Yes	5	No	0.01	0.01	0.01	2
Entering	1	2015	Before Change	2015	Jan	22:27:00	22.27	22.45	1	22.45		Brisbane	Female	24	Yes	2	No	0.02	0.02	0.02	2
Entering	1	2015	Before Change	2015	Jan	22:28:00	22.28	22.4667	1	22.4667		Brisbane	Female	26	Yes	6	No	0.098	0.098	0.098	2
Entering	1	2015	Before Change	2015	Jan	22:32:00	22.32	22.5333	1	22.5333		Brisbane	Female	21		1		0.024	0.024	0.024	2
Entering	1	2015	Before Change	2015	Jan	22:36:00	22.36	22.6	1	22.6		Brisbane	Male	19	Yes	9	No	0.098	0.098	0.098	2
Entering	1	2015	Before Change	2015	Jan	22:36:00	22.36	22.6	1	22.6		Brisbane	Male	19	Yes	9	No	0.076	0.076	0.076	2
Entering	1	2015	Before Change	2015	Jan	22:39:00	22.39	22.65	1	22.65		Brisbane	Female	21	No		No	0	0		1
Entering	1	2015	Before Change	2015	Jan	22:40:00	22.4	22.6667	1	22.6667		Brisbane	Male	28	Yes	8	No	0.142	0.142	0.142	2
Entering	1	2015	Before Change	2015	Jan	22:43:00	22.43	22.7167	1	22.7167		Brisbane	Male	23	Yes	5	No	0.158	0.158	0.158	2
Entering	1	2015	Before Change	2015	Jan	22:44:00	22.44	22.7333	1	22.7333		Brisbane	Male	19	Yes	10	No	0.089	0.089	0.089	2
Entering	1	2015	Before Change	2015	Jan	22:45:00	22.45	22.75	1	22.75		Brisbane	Female	18	No		No	0	0		1
Entering	1	2015	Before Change	2015	Jan	22:50:00	22.5	22.8333	1	22.8333		Brisbane	Male	21	No		No	0	0		1
Entering	1	2015	Before Change	2015	Jan	22:50:00	22.5	22.8333	1	22.8333		Brisbane	Male	19	Yes	8	No	0.097	0.097	0.097	2
Entering	1	2015	Before Change	2015	Jan	22:55:00	22.55	22.9167	1	22.9167		Brisbane	Female	28	No		No	0	0		1
Entering	1	2015	Before Change	2015	Jan	22:55:00	22.55	22.9167	1	22.9167		Brisbane	Female	28	No		No	0	0		1
Entering	1	2015	Before Change	2015	Jan	22:57:00	22.57	22.95	1	22.95		Brisbane	Female	20	Yes	3	No	0.06	0.06	0.06	2
Entering	1	2015	Before Change	2015	Jan	22:58:00	22.58	22.9667	1	22.9667		Brisbane	Female	20	Yes	6	No	0.072	0.072	0.072	2
Entering	1	2015	Before Change	2015	Jan	23:02:00	23.02	23.0333	1	23.0333		Brisbane	Male	20	Yes	3	No	0.045	0.045	0.045	2
Entering	1	2015	Before Change	2015	Jan	23:02:00	23.02	23.0333	1	23.0333		Brisbane	Female	20	Yes	3	No	0.074	0.074	0.074	2
Entering	1	2015	Before Change	2015	Jan	23:03:00	23.03	23.05	1	23.05		Brisbane	Female	20	Yes	3	No	0.073	0.073	0.073	2
Entering	1	2015	Before Change	2015	Jan	23:05:00	23.05	23.0833	1	23.0833		Brisbane	Male	18		7		0.087	0.087	0.087	2
Entering	1	2015	Before Change	2015	Jan	23:09:00	23.09	23.15	1	23.15		Brisbane	Female	18		6		0.015	0.015	0.015	2
Entering	1	2015	Before Change	2015	Jan	23:10:00	23.1	23.1667	1	23.1667		Brisbane	Female	18	Yes	2	No	0.008	0.008	0.008	2
Entering	1	2015	Before Change	2015	Jan	23:11:00	23.11	23.1833	1	23.1833		Brisbane	Male	20	Yes	3	No	0.027	0.027	0.027	2
Entering	1	2015	Before Change	2015	Jan	23:15:00	23.15	23.25	1	23.25		Brisbane	Female	25	No		No	0.024	0.024	0.024	2
Entering	1	2015	Before Change	2015	Jan	23:17:00	23.17	23.2833	1	23.2833		Brisbane	Male	19	Yes	10	No	0	0		1
Entering	1	2015	Before Change	2015	Jan	23:17:00	23.17	23.2833	1	23.2833		Brisbane	Female	21	Yes	10	No	0.126	0.126	0.126	2
Entering	1	2015	Before Change	2015	Jan	23:18:00	23.18	23.3	1	23.3		Brisbane	Female	21	Yes	8	No	0.136	0.136	0.136	2
Entering	1	2015	Before Change	2015	Jan	23:22:00	23.22	23.3667	1	23.3667		Brisbane	Female	21	Yes	6	No	0.093	0.093	0.093	2
Entering	1	2015	Before Change	2015	Jan	23:26:00	23.26	23.4333	1	23.4333		Brisbane	Female	19	Yes	4	No	0.054	0.054	0.054	2
Entering	1	2015	Before Change	2015	Jan	23:27:00	23.27	23.45	1	23.45		Brisbane	Female	22	Yes	2	No	0.02	0.02	0.02	2
Entering	1	2015	Before Change	2015	Jan	23:28:00	23.28	23.4667	1	23.4667		Brisbane	Female	18	Yes	2	No	0.069	0.069	0.069	2
Entering	1	2015	Before Change	2015	Jan	23:31:00	23.31	23.5167	1	23.5167		Brisbane	Female	23	Yes	2	No	0.017	0.017	0.017	2
Entering	1	2015	Before Change	2015	Jan	23:31:00	23.31	23.5167	1	23.5167		Brisbane	Female	23	Yes	3	No	0.027	0.027	0.027	2
Entering	1	2015	Before Change	2015	Jan	23:36:00	23.36	23.6	1	23.6		Brisbane	Female	18	Yes	6	No	0.124	0.124	0.124	2
Entering	1	2015	Before Change	2015	Jan	23:37:00	23.37	23.6167	1	23.6167		Brisbane	Female	20	Yes	3	No	0.069	0.069	0.069	2
Entering	1	2015	Before Change	2015	Jan	21:20:00	21.2	21.3333	1	21.3333		Brisbane	Male	22	No		No	0.024	0.024	0.024	2
Entering	1	2015	Before Change	2015	Jan	21:20:00	21.2	21.3333	1	21.3333		Brisbane	Male	21	Yes	3	No	0.035	0.035	0.035	2
Entering	1	2015	Before Change	2015	Jan	21:25:00	21.25	21.4167	1	21.4167		Brisbane	Male	26	Yes	9	No	0.045	0.045	0.045	2
Entering	1	2015	Before Change	2015	Jan	21:26:00	21.26	21.4333	1	21.4333		Brisbane	Male	25	Yes	4	No	0.009	0.009	0.009	2
Entering	1	2015	Before Change	2015	Jan	21:35:00	21.35	21.5833	1	21.5833		Brisbane	Male	23		17		0.16	0.16	0.16	2
Entering	1	2015	Before Change	2015	Jan	21:37:00	21.37	21.6167	1	21.6167		Brisbane	Male	29	Yes	7	No	0.165	0.165	0.165	2
Entering	1	2015	Before Change	2015	Jan	21:39:00	21.39	21.65	1	21.65		Brisbane	Female	23	Yes	5	No	0.132	0.132	0.132	2
Entering	1	2015	Before Change	2015	Jan	21:44:00	21.44	21.7333	1	21.7333		Brisbane	Male	20	Yes	8	No	0.126	0.126	0.126	2
Entering	1	2015	Before Change	2015	Jan	21:45:00	21.45	21.75	1	21.75		Brisbane	Male	18	Yes	8	No	0.082	0.082	0.082	2
Entering	1	2015	Before Change	2015	Jan	21:47:00	21.47	21.7833	1	21.7833		Brisbane	Male	22	Yes	200	No	0.03	0.03	0.03	2
Entering	1	2015	Before Change	2015	Jan	21:50:00	21.5	21.8333	1	21.8333		Brisbane	Male	24	Yes	6	No	0.094	0.094	0.094	2
Entering	1	2015	Before Change	2015	Jan	21:50:00	21.5	21.8333	1	21.8333		Brisbane	Male	25	Yes	3	No	0.025	0.025	0.025	2
Entering	1	2015	Before Change	2015	Jan	21:55:00	21.55	21.9167	1	21.9167		Brisbane	Female	19	Yes	6	No	0.067	0.067	0.067	2
Entering	1	2015	Before Change	2015	Jan	21:57:00	21.57	21.95	1	21.95		Brisbane	Female	19	Yes	6	No	0.034	0.034	0.034	2
Entering	1	2015	Before Change	2015	Jan	22:00:00	22	22	1	22		Brisbane	Male	30	Yes	12	No	0.083	0.083	0.083	2
Entering	1	2015	Before Change	2015	Jan	22:01:00	22.01	22.0167	1	22.0167		Brisbane	Male	30	Yes	2	No	0.053	0.053	0.053	2
Entering	1	2015	Before Change	2015	Jan	22:07:00	22.07	22.1167	1	22.1167		Brisbane	Female	21	No		No	0	0		1
Entering	1	2015	Before Change	2015	Jan	22:07:00	22.07	22.1167	1	22.1167		Brisbane	Female	19	Yes	1	No	0	0		1
Entering	1	2015	Before Change	2015	Jan	22:09:00	22.09	22.15	1	22.15		Brisbane	Female	20	Yes	1	No	0	0		1
Entering	1	2015	Before Change	2015	Jan	22:11:00	22.11	22.1833	1	22.1833		Brisbane	Male	20	No		No	0	0		1
Entering	1	2015	Before Change	2015	Jan	22:12:00	22.12	22.2	1	22.2		Brisbane	Male	20	No		Yes	0	0		1
Entering	1	2015	Before Change	2015	Jan	22:18:00	22.18	22.3	1	22.3		Brisbane	Female	23	Yes	2	No	0.033	0.033	0.033	2
Entering	1	2015	Before Change	2015	Jan	22:21:00	22.21	22.35	1	22.35		Brisbane	Female	21	No		No	0	0		1
Entering	1	2015	Before Change	2015	Jan	22:22:00	22.22	22.3667	1	22.3667		Brisbane	Male	22	Yes	12	No	0.075	0.075	0.075	2
Entering	1	2015	Before Change	2015	Jan	22:24:00	22.24	22.4	1	22.4		Brisbane	Male	21	Yes	10	No	0.077	0.077	0.077	2
Entering	1	2015	Before Change	2015	Jan	22:28:00	22.28	22.4667	1	22.4667		Brisbane	Male	20	Yes	12	No	0.085	0.085	0.085	2
Entering	1	2015	Before Change	2015	Jan	22:29:00	22.29	22.4833	1	22.4833		Brisbane	Male	21	Yes	10	Yes	0.129	0.129	0.129	2
Entering	1	2015	Before Change	2015	Jan	22:37:00	22.37	22.6167	1	22.6167		Brisbane	Female	20	Yes	2	No	0.022	0.022	0.022	2
Entering	1	2015	Before Change	2015	Jan	22:38:00	22.38	22.6333	1	22.6333		Brisbane	Female	18	Yes	2	No	0	0		1
Entering	1	2015	Before Change	2015	Jan	22:39:00	22.39	22.65	1	22.65		Brisbane	Female	20	Yes	2	No	0.023	0.023	0.023	2
Entering	1	2015	Before Change	2015	Jan	22:47:00	22.47	22.7833	1	22.7833		Brisbane	Female	20	Yes	3	No	0.066	0.066	0.066	2
Entering	1	2015	Before Change	2015	Jan	22:47:00	22.47	22.7833	1	22.7833		Brisbane	Female	22	Yes	6	No	0.157	0.157	0.157	2
Entering	1	2015	Before Change	2015	Jan	22:48:00	22.48	22.8	1	22.8		Brisbane	Female	20	Yes	3	No	0.033	0.033	0.033	2
Entering	1	2015	Before Change	2015	Jan	22:56:00	22.56	22.9333	1	22.9333		Brisbane	Female	19	Yes	5	No	0.146	0.146	0.146	2
Entering	1	2015	Before Change	2015	Jan	22:59:00	22.59	22.9833	1	22.9833		Brisbane	Male	35		4		0	0		1
Entering	1	2015	Before Change	2015	Jan	22:59:00	22.59	22.9833	1	22.9833		Brisbane	Female	21	Yes	6	No	0.115	0.115	0.115	2
Entering	1	2015	Before Change	2015	Jan	23:01:00	23.01	23.0167	1	23.0167		Brisbane	Female	20	Yes	7	No	8888
Entering	1	2015	Before Change	2015	Jan	23:10:00	23.1	23.1667	1	23.1667		Brisbane	Female	18	No		No	0	0		1
Entering	1	2015	Before Change	2015	Jan	23:11:00	23.11	23.1833	1	23.1833		Brisbane	Female	19	No		No	0	0		1
Entering	1	2015	Before Change	2015	Jan	23:11:00	23.11	23.1833	1	23.1833		Brisbane	Female	23	Yes	6	No	0.098	0.098	0.098	2
Entering	1	2015	Before Change	2015	Jan	23:34:00	23.34	23.5667	1	23.5667		Brisbane	Female	24	No		No	0.031	0.031	0.031	2
Entering	1	2015	Before Change	2015	Jan	23:37:00	23.37	23.6167	1	23.6167		Brisbane	Female	22	Yes	8	No	0.091	0.091	0.091	2
Entering	1	2015	Before Change	2015	Jan	21:54:00	21.54	21.9	1	21.9		Brisbane	Female	35	Yes	10	No	0.095	0.095	0.095	2
Entering	1	2015	Before Change	2015	Jan	21:55:00	21.55	21.9167	1	21.9167		Brisbane	Male	22	Yes	4	No	0.03	0.03	0.03	2
Entering	1	2015	Before Change	2015	Jan	21:56:00	21.56	21.9333	1	21.9333		Brisbane	Male	22	Yes	4	No	0.044	0.044	0.044	2
Entering	1	2015	Before Change	2015	Jan	21:57:00	21.57	21.95	1	21.95		Brisbane	Male	21	Yes	7	No	0.073	0.073	0.073	2
Entering	1	2015	Before Change	2015	Jan	22:04:00	22.04	22.0667	1	22.0667		Brisbane	Female	21	Yes	6	No	0.102	0.102	0.102	2
Entering	1	2015	Before Change	2015	Jan	22:05:00	22.05	22.0833	1	22.0833		Brisbane	Female	21	Yes	4	No	0.041	0.041	0.041	2
Entering	1	2015	Before Change	2015	Jan	22:05:00	22.05	22.0833	1	22.0833		Brisbane	Male	21	No		No	0	0		1
Entering	1	2015	Before Change	2015	Jan	22:14:00	22.14	22.2333	1	22.2333		Brisbane	Female	18	No		No	0.015	0.015	0.015	2
Entering	1	2015	Before Change	2015	Jan	22:19:00	22.19	22.3167	1	22.3167		Brisbane	Female	18	No		No	0	0		1
Entering	1	2015	Before Change	2015	Jan	22:20:00	22.2	22.3333	1	22.3333		Brisbane	Female	19	No		No	0	0		1
Entering	1	2015	Before Change	2015	Jan	22:26:00	22.26	22.4333	1	22.4333		Brisbane	Female	24	Yes	7	No	0.072	0.072	0.072	2
Entering	1	2015	Before Change	2015	Jan	22:30:00	22.3	22.5	1	22.5		Brisbane	Female	35	No		No	0	0		1
Entering	1	2015	Before Change	2015	Jan	22:31:00	22.31	22.5167	1	22.5167		Brisbane	Male	28	No		No	0	0		1
Entering	1	2015	Before Change	2015	Jan	22:34:00	22.34	22.5667	1	22.5667		Brisbane	Female	22	Yes	4	No	0.056	0.056	0.056	2
Entering	1	2015	Before Change	2015	Jan	22:35:00	22.35	22.5833	1	22.5833		Brisbane	Female	21	No		No	0.044	0.044	0.044	2
Entering	1	2015	Before Change	2015	Jan	22:35:00	22.35	22.5833	1	22.5833		Brisbane	Female	19	Yes	2	No	0.026	0.026	0.026	2
Entering	1	2015	Before Change	2015	Jan	22:51:00	22.51	22.85	1	22.85		Brisbane	Male	19	No		No	0	0		1
Entering	1	2015	Before Change	2015	Jan	22:56:00	22.56	22.9333	1	22.9333		Brisbane	Female	18	Yes	0	No	0	0		1
Entering	1	2015	Before Change	2015	Jan	22:57:00	22.57	22.95	1	22.95		Brisbane	Female	18	Yes	5	No	0.014	0.014	0.014	2
Entering	1	2015	Before Change	2015	Jan	23:00:00	23	23	1	23		Brisbane	Male	33	Yes	7	No	0.046	0.046	0.046	2
Entering	1	2015	Before Change	2015	Jan	23:05:00	23.05	23.0833	1	23.0833		Brisbane	Male	25	No		No	0	0		1
Entering	1	2015	Before Change	2015	Jan	23:13:00	23.13	23.2167	1	23.2167		Brisbane	Female	20	Yes	5	No	0.098	0.098	0.098	2
Entering	1	2015	Before Change	2015	Jan	23:13:00	23.13	23.2167	1	23.2167		Brisbane	Male	21	Yes	10	No	0.09	0.09	0.09	2
Entering	1	2015	Before Change	2015	Jan	23:28:00	23.28	23.4667	1	23.4667		Brisbane	Male	19	No		No	0	0		1
Entering	1	2015	Before Change	2015	Jan	23:28:00	23.28	23.4667	1	23.4667		Brisbane	Male	19	No		No	0	0		1
Entering	1	2015	Before Change	2015	Jan	23:29:00	23.29	23.4833	1	23.4833		Brisbane	Male	21	No		No	0	0		1
Entering	1	2015	Before Change	2015	Jan	23:32:00	23.32	23.5333	1	23.5333		Brisbane	Female	19	No		No	0	0		1
Entering	1	2015	Before Change	2015	Jan	23:34:00	23.34	23.5667	1	23.5667		Brisbane	Female	21	Yes	3	No	0.031	0.031	0.031	2
Entering	1	2015	Before Change	2015	Jan	23:36:00	23.36	23.6	1	23.6		Brisbane	Female	23	Yes	2	No	0.046	0.046	0.046	2
Entering	1	2015	Before Change	2015	Jan	23:42:00	23.42	23.7	1	23.7		Brisbane	Female	24	Yes	5	No	0.097	0.097	0.097	2
Entering	1	2015	Before Change	2015	Jan	23:44:00	23.44	23.7333	1	23.7333		Brisbane	Female	22	Yes	2	No	0.065	0.065	0.065	2
Entering	1	2015	Before Change	2015	Jan	23:46:00	23.46	23.7667	1	23.7667		Brisbane	Female	22	Yes	5	No	0.047	0.047	0.047	2
Entering	1	2015	Before Change	2015	Jan	23:49:00	23.49	23.8167	1	23.8167		Brisbane	Male	27	Yes	8	No	0	0		1
Entering	1	2015	Before Change	2015	Jan	21:19:00	21.19	21.3167	1	21.3167		Brisbane	Female	19	Yes	4	No	0.08	0.08	0.08	2
Entering	1	2015	Before Change	2015	Jan	21:20:00	21.2	21.3333	1	21.3333		Brisbane	Female	18	Yes	5	No	0.048	0.048	0.048	2
Entering	1	2015	Before Change	2015	Jan	21:20:00	21.2	21.3333	1	21.3333		Brisbane	Female	18	Yes	7	No	0.09	0.09	0.09	2
Entering	1	2015	Before Change	2015	Jan	21:24:00	21.24	21.4	1	21.4		Brisbane	Female	28	No		No	0.033	0.033	0.033	2
Entering	1	2015	Before Change	2015	Jan	21:26:00	21.26	21.4333	1	21.4333		Brisbane	Female	30	Yes	4	No	0.033	0.033	0.033	2
Entering	1	2015	Before Change	2015	Jan	21:30:00	21.3	21.5	1	21.5		Brisbane	Female	26	No		No	0	0		1
Entering	1	2015	Before Change	2015	Jan	21:33:00	21.33	21.55	1	21.55		Brisbane	Male	21	Yes	6	No	0.067	0.067	0.067	2
Entering	1	2015	Before Change	2015	Jan	21:33:00	21.33	21.55	1	21.55		Brisbane	Female	28	Yes	3	No	0.038	0.038	0.038	2
Entering	1	2015	Before Change	2015	Jan	21:38:00	21.38	21.6333	1	21.6333		Brisbane	Male	18	Yes	10	No	0.024	0.024	0.024	2
Entering	1	2015	Before Change	2015	Jan	21:39:00	21.39	21.65	1	21.65		Brisbane	Male	18	Yes	5	No	0.043	0.043	0.043	2
Entering	1	2015	Before Change	2015	Jan	21:39:00	21.39	21.65	1	21.65		Brisbane	Female	19	Yes	1	No	0	0		1
Entering	1	2015	Before Change	2015	Jan	21:42:00	21.42	21.7	1	21.7		Brisbane	Female	19	No		No	0	0		1
Entering	1	2015	Before Change	2015	Jan	21:43:00	21.43	21.7167	1	21.7167		Brisbane	Male	23	Yes	5	No	0.058	0.058	0.058	2
Entering	1	2015	Before Change	2015	Jan	21:48:00	21.48	21.8	1	21.8		Brisbane	Female	30	Yes	3	No	0.024	0.024	0.024	2
Entering	1	2015	Before Change	2015	Jan	21:49:00	21.49	21.8167	1	21.8167		Brisbane	Female	30	Yes	3	No	0.026	0.026	0.026	2
Entering	1	2015	Before Change	2015	Jan	21:57:00	21.57	21.95	1	21.95		Brisbane	Male	19	Yes	180	No	0.151	0.151	0.151	2
Entering	1	2015	Before Change	2015	Jan	21:59:00	21.59	21.9833	1	21.9833		Brisbane	Male	19	No		Yes	0.098	0.098	0.098	2
Entering	1	2015	Before Change	2015	Jan	21:59:00	21.59	21.9833	1	21.9833		Brisbane	Male	22	No		No	0	0		1
Entering	1	2015	Before Change	2015	Jan	22:01:00	22.01	22.0167	1	22.0167		Brisbane	Male	21	No		No	0	0		1
Entering	1	2015	Before Change	2015	Jan	22:04:00	22.04	22.0667	1	22.0667		Brisbane	Female	18	Yes	6	No	0.053	0.053	0.053	2
Entering	1	2015	Before Change	2015	Jan	22:04:00	22.04	22.0667	1	22.0667		Brisbane	Female	18	Yes	5	No	0.064	0.064	0.064	2
Entering	1	2015	Before Change	2015	Jan	22:10:00	22.1	22.1667	1	22.1667		Brisbane	Female	18	Yes	2	Yes	0.05	0.05	0.05	2
Entering	1	2015	Before Change	2015	Jan	22:10:00	22.1	22.1667	1	22.1667		Brisbane	Female	19	Yes	3	Yes	0.031	0.031	0.031	2
Entering	1	2015	Before Change	2015	Jan	22:15:00	22.15	22.25	1	22.25		Brisbane	Male	19	Yes	12	No	0.096	0.096	0.096	2
Entering	1	2015	Before Change	2015	Jan	22:17:00	22.17	22.2833	1	22.2833		Brisbane	Female	24	Yes	5	No	0.069	0.069	0.069	2
Entering	1	2015	Before Change	2015	Jan	22:17:00	22.17	22.2833	1	22.2833		Brisbane	Female	23	Yes	3	No	0.013	0.013	0.013	2
Entering	1	2015	Before Change	2015	Jan	22:19:00	22.19	22.3167	1	22.3167		Brisbane	Male	24	Yes	6	No	0.066	0.066	0.066	2
Entering	1	2015	Before Change	2015	Jan	22:27:00	22.27	22.45	1	22.45		Brisbane	Female	19	Yes	6	No	0.087	0.087	0.087	2
Entering	1	2015	Before Change	2015	Jan	22:29:00	22.29	22.4833	1	22.4833		Brisbane	Female	18	Yes	1	No	0	0		1
Entering	1	2015	Before Change	2015	Jan	22:30:00	22.3	22.5	1	22.5		Brisbane	Male	23	Yes	8	No	0.191	0.191	0.191	2
Entering	1	2015	Before Change	2015	Jan	22:33:00	22.33	22.55	1	22.55		Brisbane	Male	19	Yes	20	No	0.045	0.045	0.045	2
Entering	1	2015	Before Change	2015	Jan	22:36:00	22.36	22.6	1	22.6		Brisbane	Male	19	Yes	30	Yes	0.06	0.06	0.06	2
Entering	1	2015	Before Change	2015	Jan	22:37:00	22.37	22.6167	1	22.6167		Brisbane	Male	20	Yes	6	No	0.036	0.036	0.036	2
Entering	1	2015	Before Change	2015	Jan	22:44:00	22.44	22.7333	1	22.7333		Brisbane	Female	18	Yes	4	No	0.154	0.154	0.154	2
Entering	1	2015	Before Change	2015	Jan	22:44:00	22.44	22.7333	1	22.7333		Brisbane	Male	18	Yes	4	No	0.117	0.117	0.117	2
Entering	1	2015	Before Change	2015	Jan	22:45:00	22.45	22.75	1	22.75		Brisbane	Male	19	Yes	3	No	0.043	0.043	0.043	2
Entering	1	2015	Before Change	2015	Jan	22:52:00	22.52	22.8667	1	22.8667		Brisbane	Male	21	Yes	15	Yes	0.129	0.129	0.129	2
Entering	1	2015	Before Change	2015	Jan	22:52:00	22.52	22.8667	1	22.8667		Brisbane	Male	18	Yes	15	No	0.21	0.21	0.21	2
Entering	1	2015	Before Change	2015	Jan	22:56:00	22.56	22.9333	1	22.9333		Brisbane	Female	26	Yes	2	No	0.016	0.016	0.016	2
Entering	1	2015	Before Change	2015	Jan	22:57:00	22.57	22.95	1	22.95		Brisbane	Male	18	Yes	10	No	0.101	0.101	0.101	2
Entering	1	2015	Before Change	2015	Jan	22:57:00	22.57	22.95	1	22.95		Brisbane	Female	26	Yes	1	No	0	0		1
Entering	1	2015	Before Change	2015	Jan	23:01:00	23.01	23.0167	1	23.0167		Brisbane	Male	22	Yes	10	No	0.109	0.109	0.109	2
Entering	1	2015	Before Change	2015	Jan	23:02:00	23.02	23.0333	1	23.0333		Brisbane	Male	18	Yes	15	No	0.135	0.135	0.135	2
Entering	1	2015	Before Change	2015	Jan	23:02:00	23.02	23.0333	1	23.0333		Brisbane	Male		Yes	7	No	0.087	0.087	0.087	2
Entering	1	2015	Before Change	2015	Jan	23:05:00	23.05	23.0833	1	23.0833		Brisbane	Male	18	Yes	5	No	0	0		1
Entering	1	2015	Before Change	2015	Jan	23:05:00	23.05	23.0833	1	23.0833		Brisbane	Male	19	Yes	11	No	0.088	0.088	0.088	2
Entering	1	2015	Before Change	2015	Jan	23:05:00	23.05	23.0833	1	23.0833		Brisbane	Male	18	Yes	10	No	0.097	0.097	0.097	2
Entering	1	2015	Before Change	2015	Jan	23:08:00	23.08	23.1333	1	23.1333		Brisbane	Male	18	Yes	7	No	0.077	0.077	0.077	2
Entering	1	2015	Before Change	2015	Jan	23:09:00	23.09	23.15	1	23.15		Brisbane	Male	19	Yes	6	No	0.079	0.079	0.079	2
Entering	1	2015	Before Change	2015	Jan	23:13:00	23.13	23.2167	1	23.2167		Brisbane	Male	18	No		No	0.008	0.008	0.008	2
Entering	1	2015	Before Change	2015	Jan	23:14:00	23.14	23.2333	1	23.2333		Brisbane	Female	21	Yes	6	No	0.078	0.078	0.078	2
Entering	1	2015	Before Change	2015	Jan	23:15:00	23.15	23.25	1	23.25		Brisbane	Female	21	Yes	8	No	0.117	0.117	0.117	2
Entering	1	2015	Before Change	2015	Jan	23:17:00	23.17	23.2833	1	23.2833		Brisbane	Female	20	Yes	3	No	0.071	0.071	0.071	2
Entering	1	2015	Before Change	2015	Jan	23:26:00	23.26	23.4333	1	23.4333		Brisbane	Female	18	Yes	4	No	0.087	0.087	0.087	2
Entering	1	2015	Before Change	2015	Jan	23:27:00	23.27	23.45	1	23.45		Brisbane	Female	19	Yes	5	No	0.055	0.055	0.055	2
Entering	1	2015	Before Change	2015	Jan	23:27:00	23.27	23.45	1	23.45		Brisbane	Female	18	Yes	5	No	0.062	0.062	0.062	2
Entering	1	2015	Before Change	2015	Jan	23:29:00	23.29	23.4833	1	23.4833		Brisbane	Female	19	Yes	6	No	0.088	0.088	0.088	2
Entering	1	2015	Before Change	2015	Jan	23:38:00	23.38	23.6333	1	23.6333		Brisbane	Male	33	Yes	3	No	0.011	0.011	0.011	2
Entering	1	2015	Before Change	2015	Jan	23:38:00	23.38	23.6333	1	23.6333		Brisbane	Female	19	Yes	2	No	0.08	0.08	0.08	2
Entering	1	2015	Before Change	2015	Jan	23:39:00	23.39	23.65	1	23.65		Brisbane	Female	21	Yes	6	No	0.043	0.043	0.043	2
Entering	1	2015	Before Change	2015	Jan	23:43:00	23.43	23.7167	1	23.7167		Brisbane	Male	19	Yes	8	No	0.109	0.109	0.109	2
Entering	1	2015	Before Change	2015	Jan	23:43:00	23.43	23.7167	1	23.7167		Brisbane	Male	18	Yes	7	No	0.118	0.118	0.118	2
Entering	1	2015	Before Change	2015	Jan	23:44:00	23.44	23.7333	1	23.7333		Brisbane	Female	19	Yes	6	Yes	0.175	0.175	0.175	2
Entering	1	2015	Before Change	2015	Jan	23:51:00	23.51	23.85	1	23.85		Brisbane	Female	18	Yes	5	No	0	0		1
Entering	1	2015	Before Change	2015	Jan	23:52:00	23.52	23.8667	1	23.8667		Brisbane	Male	19	Yes	9	No	0.082	0.082	0.082	2
Entering	1	2015	Before Change	2015	Jan	23:54:00	23.54	23.9	1	23.9		Brisbane	Female	18	Yes	5	No	0.069	0.069	0.069	2
Entering	1	2015	Before Change	2015	Jan	21:49:00	21.49	21.8167	1	21.8167		Brisbane	Male	22	Yes	3	No	0.032	0.032	0.032	2
Entering	1	2015	Before Change	2015	Jan	21:50:00	21.5	21.8333	1	21.8333		Brisbane	Female	24	Yes	5	No	0.074	0.074	0.074	2
Entering	1	2015	Before Change	2015	Jan	21:50:00	21.5	21.8333	1	21.8333		Brisbane	Female	24	Yes	6	No	0.043	0.043	0.043	2
Entering	1	2015	Before Change	2015	Jan	21:56:00	21.56	21.9333	1	21.9333		Brisbane	Male	23	Yes	3	No	0.03	0.03	0.03	2
Entering	1	2015	Before Change	2015	Jan	21:57:00	21.57	21.95	1	21.95		Brisbane	Male	19	Yes	1	No	0	0		1
Entering	1	2015	Before Change	2015	Jan	21:58:00	21.58	21.9667	1	21.9667		Brisbane	Female	20	Yes	2	No	0.026	0.026	0.026	2
Entering	1	2015	Before Change	2015	Jan	22:02:00	22.02	22.0333	1	22.0333		Brisbane	Female	18	Yes	7	No	0.09	0.09	0.09	2
Entering	1	2015	Before Change	2015	Jan	22:02:00	22.02	22.0333	1	22.0333		Brisbane	Female	19	Yes	5	No	0.071	0.071	0.071	2
Entering	1	2015	Before Change	2015	Jan	22:06:00	22.06	22.1	1	22.1		Brisbane	Male	21	No		No	0	0		1
Entering	1	2015	Before Change	2015	Jan	22:06:00	22.06	22.1	1	22.1		Brisbane	Male	18	Yes	8	No	0.064	0.064	0.064	2
Entering	1	2015	Before Change	2015	Jan	22:08:00	22.08	22.1333	1	22.1333		Brisbane	Female	22	Yes	4	No	0	0		1
Entering	1	2015	Before Change	2015	Jan	22:12:00	22.12	22.2	1	22.2		Brisbane	Female	26	Yes	2	No	0	0		1
Entering	1	2015	Before Change	2015	Jan	22:12:00	22.12	22.2	1	22.2		Brisbane	Male	33	Yes	2	No	0	0		1
Entering	1	2015	Before Change	2015	Jan	22:14:00	22.14	22.2333	1	22.2333		Brisbane	Female	19	Yes	2	No	0.023	0.023	0.023	2
Entering	1	2015	Before Change	2015	Jan	22:17:00	22.17	22.2833	1	22.2833		Brisbane	Male	27	Yes	14	No	0.089	0.089	0.089	2
Entering	1	2015	Before Change	2015	Jan	22:19:00	22.19	22.3167	1	22.3167		Brisbane	Male	30	Yes	12	No	0.103	0.103	0.103	2
Entering	1	2015	Before Change	2015	Jan	22:20:00	22.2	22.3333	1	22.3333		Brisbane	Female	50	Yes	1	No	0	0		1
Entering	1	2015	Before Change	2015	Jan	22:31:00	22.31	22.5167	1	22.5167		Brisbane	Male	50	Yes	6	No	0.06	0.06	0.06	2
Entering	1	2015	Before Change	2015	Jan	22:32:00	22.32	22.5333	1	22.5333		Brisbane	Male	36	Yes	18	No	0.136	0.136	0.136	2
Entering	1	2015	Before Change	2015	Jan	22:32:00	22.32	22.5333	1	22.5333		Brisbane	Female	20	Yes	12	No	0.118	0.118	0.118	2
Entering	1	2015	Before Change	2015	Jan	22:36:00	22.36	22.6	1	22.6		Brisbane	Male	29	No		No	0.04	0.04	0.04	2
Entering	1	2015	Before Change	2015	Jan	22:37:00	22.37	22.6167	1	22.6167		Brisbane	Male	31	Yes	10	No	0.093	0.093	0.093	2
Entering	1	2015	Before Change	2015	Jan	22:40:00	22.4	22.6667	1	22.6667		Brisbane	Male	20	Yes	3	No	0	0		1
Entering	1	2015	Before Change	2015	Jan	22:41:00	22.41	22.6833	1	22.6833		Brisbane	Male	19	No		No	0	0		1
Entering	1	2015	Before Change	2015	Jan	22:41:00	22.41	22.6833	1	22.6833		Brisbane	Male	23	No		No	0	0		1
Entering	1	2015	Before Change	2015	Jan	22:45:00	22.45	22.75	1	22.75		Brisbane	Male	19	Yes	6	No	0.098	0.098	0.098	2
Entering	1	2015	Before Change	2015	Jan	22:46:00	22.46	22.7667	1	22.7667		Brisbane	Male	19	Yes	12	No	0.13	0.13	0.13	2
Entering	1	2015	Before Change	2015	Jan	22:51:00	22.51	22.85	1	22.85		Brisbane	Female	19	Yes	5	No	0.113	0.113	0.113	2
Entering	1	2015	Before Change	2015	Jan	23:01:00	23.01	23.0167	1	23.0167		Brisbane	Male	21	Yes	4	No	0.028	0.028	0.028	2
Entering	1	2015	Before Change	2015	Jan	23:02:00	23.02	23.0333	1	23.0333		Brisbane	Male	18	Yes	6	No	0.123	0.123	0.123	2
Entering	1	2015	Before Change	2015	Jan	23:07:00	23.07	23.1167	1	23.1167		Brisbane	Male	19	Yes	2	No	0.027	0.027	0.027	2
Entering	1	2015	Before Change	2015	Jan	23:08:00	23.08	23.1333	1	23.1333		Brisbane	Female	19	Yes	5	No	0.102	0.102	0.102	2
Entering	1	2015	Before Change	2015	Jan	23:08:00	23.08	23.1333	1	23.1333		Brisbane	Female	19	Yes	4	No	0.081	0.081	0.081	2
Entering	1	2015	Before Change	2015	Jan	23:11:00	23.11	23.1833	1	23.1833		Brisbane	Female	19	Yes	2	No	0.039	0.039	0.039	2
Entering	1	2015	Before Change	2015	Jan	23:11:00	23.11	23.1833	1	23.1833		Brisbane	Male	18	No		No	0	0		1
Entering	1	2015	Before Change	2015	Jan	23:17:00	23.17	23.2833	1	23.2833		Brisbane	Female	19	No		No	0	0		1
Entering	1	2015	Before Change	2015	Jan	23:18:00	23.18	23.3	1	23.3		Brisbane	Female	19	No		No	0	0		1
Entering	1	2015	Before Change	2015	Jan	23:19:00	23.19	23.3167	1	23.3167		Brisbane	Female	18	No		No	0	0		1
Entering	1	2015	Before Change	2015	Jan	23:24:00	23.24	23.4	1	23.4		Brisbane	Male	23	No		No	0	0		1
Entering	1	2015	Before Change	2015	Jan	23:24:00	23.24	23.4	1	23.4		Brisbane	Male	21	No		No	0	0		1
Entering	1	2015	Before Change	2015	Jan	23:31:00	23.31	23.5167	1	23.5167		Brisbane	Male	30	Yes	2	No	0.059	0.059	0.059	2
Entering	1	2015	Before Change	2015	Jan	23:32:00	23.32	23.5333	1	23.5333		Brisbane	Male	24	Yes	15	No	0.169	0.169	0.169	2
Entering	1	2015	Before Change	2015	Jan	23:40:00	23.4	23.6667	1	23.6667		Brisbane	Male	23	No		No	0	0		1
Entering	1	2015	Before Change	2015	Jan	23:41:00	23.41	23.6833	1	23.6833		Brisbane	Male	22	No		No	0	0		1
Entering	1	2015	Before Change	2015	Jan	23:49:00	23.49	23.8167	1	23.8167		Brisbane	Female	19	Yes	6	No	0.1	0.1	0.1	2
Entering	1	2015	Before Change	2015	Jan	23:51:00	23.51	23.85	1	23.85		Brisbane	Female	21	Yes	10	No	0.185	0.185	0.185	2
Entering	1	2015	Before Change	2015	Jan	21:45:00	21.45	21.75	1	21.75		Brisbane	Female	21	Yes	3	No	0.035	0.035	0.035	2
Entering	1	2015	Before Change	2015	Jan	21:46:00	21.46	21.7667	1	21.7667		Brisbane	Female	18	Yes	12	No	0.058	0.058	0.058	2
Entering	1	2015	Before Change	2015	Jan	21:48:00	21.48	21.8	1	21.8		Brisbane	Female	22	Yes	1	No	0.054	0.054	0.054	2
Entering	1	2015	Before Change	2015	Jan	21:49:00	21.49	21.8167	1	21.8167		Brisbane	Female	18	Yes	3	No	0	0		1
Entering	1	2015	Before Change	2015	Jan	21:49:00	21.49	21.8167	1	21.8167		Brisbane	Female	20	Yes	8888888	No	0.049	0.049	0.049	2
Entering	1	2015	Before Change	2015	Jan	21:50:00	21.5	21.8333	1	21.8333		Brisbane	Female	19	Yes	8	No	0.066	0.066	0.066	2
Entering	1	2015	Before Change	2015	Jan	21:54:00	21.54	21.9	1	21.9		Brisbane	Female	20	Yes	10	No	0.047	0.047	0.047	2
Entering	1	2015	Before Change	2015	Jan	21:56:00	21.56	21.9333	1	21.9333		Brisbane	Male	19	Yes	9	No	0	0		1
Entering	1	2015	Before Change	2015	Jan	22:05:00	22.05	22.0833	1	22.0833		Brisbane	Male	22	Yes	6	No	0.072	0.072	0.072	2
Entering	1	2015	Before Change	2015	Jan	22:07:00	22.07	22.1167	1	22.1167		Brisbane	Male	25	Yes	5	No	0.066	0.066	0.066	2
Entering	1	2015	Before Change	2015	Jan	22:10:00	22.1	22.1667	1	22.1667		Brisbane	Male	20	Yes	1	No	0	0		1
Entering	1	2015	Before Change	2015	Jan	22:12:00	22.12	22.2	1	22.2		Brisbane	Male	23	Yes	4	No	0	0		1
Entering	1	2015	Before Change	2015	Jan	22:13:00	22.13	22.2167	1	22.2167		Brisbane	Male	19	Yes	2	No	0	0		1
Entering	1	2015	Before Change	2015	Jan	22:14:00	22.14	22.2333	1	22.2333		Brisbane	Male	20	Yes	1	No	0.008	0.008	0.008	2
Entering	1	2015	Before Change	2015	Jan	22:21:00	22.21	22.35	1	22.35		Brisbane	Male	25	No		No	0.077	0.077	0.077	2
Entering	1	2015	Before Change	2015	Jan	22:22:00	22.22	22.3667	1	22.3667		Brisbane	Male	28	No		No	0.118	0.118	0.118	2
Entering	1	2015	Before Change	2015	Jan	22:35:00	22.35	22.5833	1	22.5833		Brisbane	Female	20	No		No	0	0		1
Entering	1	2015	Before Change	2015	Jan	22:35:00	22.35	22.5833	1	22.5833		Brisbane	Female	20	Yes	2	No	0	0		1
Entering	1	2015	Before Change	2015	Jan	22:54:00	22.54	22.9	1	22.9		Brisbane	Female	18	No		No	0	0		1
Entering	1	2015	Before Change	2015	Jan	22:55:00	22.55	22.9167	1	22.9167		Brisbane	Female	22	Yes	6	No	0.154	0.154	0.154	2
Entering	1	2015	Before Change	2015	Jan	22:55:00	22.55	22.9167	1	22.9167		Brisbane	Female	22	Yes	7	No	0.124	0.124	0.124	2
Entering	1	2015	Before Change	2015	Jan	22:57:00	22.57	22.95	1	22.95		Brisbane	Female	18	Yes	3	No	0.018	0.018	0.018	2
Entering	1	2015	Before Change	2015	Jan	22:58:00	22.58	22.9667	1	22.9667		Brisbane	Male	18	Yes	8	No	0.05	0.05	0.05	2
Entering	1	2015	Before Change	2015	Jan	23:01:00	23.01	23.0167	1	23.0167		Brisbane	Female	20	Yes	2	No	0.017	0.017	0.017	2
Entering	1	2015	Before Change	2015	Jan	23:03:00	23.03	23.05	1	23.05		Brisbane	Female	23	Yes	3	No	0.034	0.034	0.034	2
Entering	1	2015	Before Change	2015	Jan	23:21:00	23.21	23.35	1	23.35		Brisbane	Female	18	Yes	0	No	0	0		1
Entering	1	2015	Before Change	2015	Jan	23:21:00	23.21	23.35	1	23.35		Brisbane	Male	18	No		No	0	0		1
Entering	1	2015	Before Change	2015	Jan	23:21:00	23.21	23.35	1	23.35		Brisbane	Male	18	No		No	0	0		1
Entering	1	2015	Before Change	2015	Jan	23:30:00	23.3	23.5	1	23.5		Brisbane	Female	19	Yes	3	No	0	0		1
Entering	1	2015	Before Change	2015	Jan	23:31:00	23.31	23.5167	1	23.5167		Brisbane	Female	19	Yes	5	No	0.064	0.064	0.064	2
Entering	1	2015	Before Change	2015	Jan	21:33:00	21.33	21.55	1	21.55		Brisbane	Male	21	Yes	1	No	0	0		1
Entering	1	2015	Before Change	2015	Jan	21:34:00	21.34	21.5667	1	21.5667		Brisbane	Male	18	Yes	4	No	0.167	0.167	0.167	2
Entering	1	2015	Before Change	2015	Jan	21:38:00	21.38	21.6333	1	21.6333		Brisbane	Female	19	Yes	2	No	0	0		1
Entering	1	2015	Before Change	2015	Jan	21:40:00	21.4	21.6667	1	21.6667		Brisbane	Male	19	Yes	1	No	0	0		1
Entering	1	2015	Before Change	2015	Jan	21:44:00	21.44	21.7333	1	21.7333		Brisbane	Female	18	Yes	4	No	0.054	0.054	0.054	2
Entering	1	2015	Before Change	2015	Jan	21:44:00	21.44	21.7333	1	21.7333		Brisbane	Female	18	Yes	3	No	0.029	0.029	0.029	2
Entering	1	2015	Before Change	2015	Jan	21:50:00	21.5	21.8333	1	21.8333		Brisbane	Male	28	No		No	0	0		1
Entering	1	2015	Before Change	2015	Jan	21:54:00	21.54	21.9	1	21.9		Brisbane	Female	20	Yes	3	No	0.086	0.086	0.086	2
Entering	1	2015	Before Change	2015	Jan	21:55:00	21.55	21.9167	1	21.9167		Brisbane	Female	19	Yes	5	No	0.073	0.073	0.073	2
Entering	1	2015	Before Change	2015	Jan	22:01:00	22.01	22.0167	1	22.0167		Brisbane	Male	25	Yes	5	No	0.068	0.068	0.068	2
Entering	1	2015	Before Change	2015	Jan	22:02:00	22.02	22.0333	1	22.0333		Brisbane	Female	24	Yes	7	No	0.103	0.103	0.103	2
Entering	1	2015	Before Change	2015	Jan	22:05:00	22.05	22.0833	1	22.0833		Brisbane	Male	22	Yes	6	No	0.107	0.107	0.107	2
Entering	1	2015	Before Change	2015	Jan	22:14:00	22.14	22.2333	1	22.2333		Brisbane	Male	21	Yes	4	No	0	0		1
Entering	1	2015	Before Change	2015	Jan	22:15:00	22.15	22.25	1	22.25		Brisbane	Female	20	Yes	1	No	0	0		1
Entering	1	2015	Before Change	2015	Jan	22:19:00	22.19	22.3167	1	22.3167		Brisbane	Male	20	No		No	0	0		1
Entering	1	2015	Before Change	2015	Jan	22:23:00	22.23	22.3833	1	22.3833		Brisbane	Male	20	Yes	8	No	0.055	0.055	0.055	2
Entering	1	2015	Before Change	2015	Jan	22:25:00	22.25	22.4167	1	22.4167		Brisbane	Female	19	Yes	4	No	0.027	0.027	0.027	2
Entering	1	2015	Before Change	2015	Jan	22:28:00	22.28	22.4667	1	22.4667		Brisbane	Female	19	Yes	1	No	0	0		1
Entering	1	2015	Before Change	2015	Jan	22:29:00	22.29	22.4833	1	22.4833		Brisbane	Female	19	No		No	0	0		1
Entering	1	2015	Before Change	2015	Jan	22:36:00	22.36	22.6	1	22.6		Brisbane	Female	18	No		No	0	0		1
Entering	1	2015	Before Change	2015	Jan	22:38:00	22.38	22.6333	1	22.6333		Brisbane	Male	22	Yes	8	No	0.046	0.046	0.046	2
Entering	1	2015	Before Change	2015	Jan	22:54:00	22.54	22.9	1	22.9		Brisbane	Female	18	Yes	0	No	0	0		1
Entering	1	2015	Before Change	2015	Jan	22:55:00	22.55	22.9167	1	22.9167		Brisbane	Male	18	Yes	1	No	0	0		1
Entering	1	2015	Before Change	2015	Jan	23:01:00	23.01	23.0167	1	23.0167		Brisbane	Female	18	Yes	2	No	0.04	0.04	0.04	2
Entering	1	2015	Before Change	2015	Jan	23:03:00	23.03	23.05	1	23.05		Brisbane	Female	18	Yes	7	No	0.098	0.098	0.098	2
Entering	1	2015	Before Change	2015	Jan	23:07:00	23.07	23.1167	1	23.1167		Brisbane	Female	18	Yes	6	No	0.074	0.074	0.074	2
Entering	1	2015	Before Change	2015	Jan	23:11:00	23.11	23.1833	1	23.1833		Brisbane	Male	23	Yes	10	No	0.125	0.125	0.125	2
Entering	1	2015	Before Change	2015	Jan	23:13:00	23.13	23.2167	1	23.2167		Brisbane	Male	23	Yes	10	No	0.193	0.193	0.193	2
Entering	1	2015	Before Change	2015	Jan	23:23:00	23.23	23.3833	1	23.3833		Brisbane	Male	19	Yes	5	No	0.107	0.107	0.107	2
Entering	1	2015	Before Change	2015	Jan	23:24:00	23.24	23.4	1	23.4		Brisbane	Male	19	Yes	10	No	0.161	0.161	0.161	2
Entering	1	2015	Before Change	2015	Jan	23:33:00	23.33	23.55	1	23.55		Brisbane	Female	18	Yes	3	No	0.037	0.037	0.037	2
Entering	1	2015	Before Change	2015	Jan	23:37:00	23.37	23.6167	1	23.6167		Brisbane	Female	18	Yes	18	Yes	0.14	0.14	0.14	2
Entering	1	2015	Before Change	2015	Jan	23:44:00	23.44	23.7333	1	23.7333		Brisbane	Male	25	Yes	13	No	0.152	0.152	0.152	2
Entering	1	2015	Before Change	2015	Jan	23:44:00	23.44	23.7333	1	23.7333		Brisbane	Male	24	Yes	9	No	0.194	0.194	0.194	2
Entering	1	2015	Before Change	2015	Feb	00:06:00	0.06	0.1	1	24.1		Brisbane	Male	22	Yes	6	No	0.01	0.01	0.01	2
Entering	1	2015	Before Change	2015	Feb	00:06:00	0.06	0.1	1	24.1		Brisbane	Male	26	Yes	15	No	0.108	0.108	0.108	2
Entering	1	2015	Before Change	2015	Feb	21:27:00	21.27	21.45	1	21.45		Brisbane	Female	24	Yes	8	No	0.113	0.113	0.113	2
Entering	1	2015	Before Change	2015	Feb	21:28:00	21.28	21.4667	1	21.4667		Brisbane	Female	25	Yes	9	No	0.039	0.039	0.039	2
Entering	1	2015	Before Change	2015	Feb	21:29:00	21.29	21.4833	1	21.4833		Brisbane	Male	22	Yes	8	No	0.087	0.087	0.087	2
Entering	1	2015	Before Change	2015	Feb	21:42:00	21.42	21.7	1	21.7		Brisbane	Male	23	Yes	4	No	0.039	0.039	0.039	2
Entering	1	2015	Before Change	2015	Feb	21:43:00	21.43	21.7167	1	21.7167		Brisbane	Male	22	Yes	2	No	0.018	0.018	0.018	2
Entering	1	2015	Before Change	2015	Feb	21:52:00	21.52	21.8667	1	21.8667		Brisbane	Male	36	Yes	6	No	0.065	0.065	0.065	2
Entering	1	2015	Before Change	2015	Feb	21:54:00	21.54	21.9	1	21.9		Brisbane	Female	33	Yes	2	No	0.01	0.01	0.01	2
Entering	1	2015	Before Change	2015	Feb	21:58:00	21.58	21.9667	1	21.9667		Brisbane	Male	26	Yes	3	No	0.018	0.018	0.018	2
Entering	1	2015	Before Change	2015	Feb	22:02:00	22.02	22.0333	1	22.0333		Brisbane	Male	25	Yes	1	No	0	0		1
Entering	1	2015	Before Change	2015	Feb	22:04:00	22.04	22.0667	1	22.0667		Brisbane	Female	32	Yes	5	No	0	0		1
Entering	1	2015	Before Change	2015	Feb	22:07:00	22.07	22.1167	1	22.1167		Brisbane	Male	29	No		No	0.14	0.14	0.14	2
Entering	1	2015	Before Change	2015	Feb	22:08:00	22.08	22.1333	1	22.1333		Brisbane	Male	37	No		No	0.053	0.053	0.053	2
Entering	1	2015	Before Change	2015	Feb	22:11:00	22.11	22.1833	1	22.1833		Brisbane	Male	49	No		No	0.095	0.095	0.095	2
Entering	1	2015	Before Change	2015	Feb	22:15:00	22.15	22.25	1	22.25		Brisbane	Female	26	No		No	0	0		1
Entering	1	2015	Before Change	2015	Feb	22:16:00	22.16	22.2667	1	22.2667		Brisbane	Male	38	Yes	6	No	0.069	0.069	0.069	2
Entering	1	2015	Before Change	2015	Feb	22:24:00	22.24	22.4	1	22.4		Brisbane	Male	42	Yes	7	No	0.04	0.04	0.04	2
Entering	1	2015	Before Change	2015	Feb	22:25:00	22.25	22.4167	1	22.4167		Brisbane	Female	20	Yes	2	No	0.011	0.011	0.011	2
Entering	1	2015	Before Change	2015	Feb	22:30:00	22.3	22.5	1	22.5		Brisbane	Female	28	Yes	5	No	0.096	0.096	0.096	2
Entering	1	2015	Before Change	2015	Feb	22:34:00	22.34	22.5667	1	22.5667		Brisbane	Female	29	No		No	0	0		1
Entering	1	2015	Before Change	2015	Feb	22:34:00	22.34	22.5667	1	22.5667		Brisbane	Male	25	No		No	0	0		1
Entering	1	2015	Before Change	2015	Feb	22:38:00	22.38	22.6333	1	22.6333		Brisbane	Male	25	Yes	7	No	0.119	0.119	0.119	2
Entering	1	2015	Before Change	2015	Feb	22:39:00	22.39	22.65	1	22.65		Brisbane	Male	25	Yes	8	No	0.105	0.105	0.105	2
Entering	1	2015	Before Change	2015	Feb	22:42:00	22.42	22.7	1	22.7		Brisbane	Male	25	Yes	9	No	0.09	0.09	0.09	2
Entering	1	2015	Before Change	2015	Feb	22:44:00	22.44	22.7333	1	22.7333		Brisbane	Male	22	No		No	0	0		1
Entering	1	2015	Before Change	2015	Feb	22:44:00	22.44	22.7333	1	22.7333		Brisbane	Male	25	No		No	0	0		1
Entering	1	2015	Before Change	2015	Feb	22:48:00	22.48	22.8	1	22.8		Brisbane	Male	22	No		No	0	0		1
Entering	1	2015	Before Change	2015	Feb	22:51:00	22.51	22.85	1	22.85		Brisbane	Male	19	Yes	3	No	0	0		1
Entering	1	2015	Before Change	2015	Feb	22:53:00	22.53	22.8833	1	22.8833		Brisbane	Female	25	Yes	10	No	0.051	0.051	0.051	2
Entering	1	2015	Before Change	2015	Feb	22:54:00	22.54	22.9	1	22.9		Brisbane	Female	21	No		No	0	0		1
Entering	1	2015	Before Change	2015	Feb	22:57:00	22.57	22.95	1	22.95		Brisbane	Female	29	Yes	0	No	0	0		1
Entering	1	2015	Before Change	2015	Feb	23:05:00	23.05	23.0833	1	23.0833		Brisbane	Female	19	Yes	3	No	0.038	0.038	0.038	2
Entering	1	2015	Before Change	2015	Feb	23:05:00	23.05	23.0833	1	23.0833		Brisbane	Female	19	Yes	5	No	0	0		1
Entering	1	2015	Before Change	2015	Feb	23:08:00	23.08	23.1333	1	23.1333		Brisbane	Female	19	Yes	3	No	0.027	0.027	0.027	2
Entering	1	2015	Before Change	2015	Feb	23:13:00	23.13	23.2167	1	23.2167		Brisbane	Female	20	Yes	120	No	0.087	0.087	0.087	2
Entering	1	2015	Before Change	2015	Feb	23:14:00	23.14	23.2333	1	23.2333		Brisbane	Female	19	Yes	4	No	0.053	0.053	0.053	2
Entering	1	2015	Before Change	2015	Feb	23:16:00	23.16	23.2667	1	23.2667		Brisbane	Male	20	Yes	4	No	0.063	0.063	0.063	2
Entering	1	2015	Before Change	2015	Feb	23:19:00	23.19	23.3167	1	23.3167		Brisbane	Male	22	Yes	6	No	0.031	0.031	0.031	2
Entering	1	2015	Before Change	2015	Feb	23:21:00	23.21	23.35	1	23.35		Brisbane	Male	20	Yes	8	No	0.092	0.092	0.092	2
Entering	1	2015	Before Change	2015	Feb	23:27:00	23.27	23.45	1	23.45		Brisbane	Female	26	Yes	6	No	0.077	0.077	0.077	2
Entering	1	2015	Before Change	2015	Feb	23:30:00	23.3	23.5	1	23.5		Brisbane	Male	34	Yes	11	No	0.074	0.074	0.074	2
Entering	1	2015	Before Change	2015	Feb	23:31:00	23.31	23.5167	1	23.5167		Brisbane	Male	21	Yes	7	No	0.03	0.03	0.03	2
Entering	1	2015	Before Change	2015	Feb	23:34:00	23.34	23.5667	1	23.5667		Brisbane	Male	19	No		No	0	0		1
Entering	1	2015	Before Change	2015	Feb	23:34:00	23.34	23.5667	1	23.5667		Brisbane	Male	22	No		No	0	0		1
Entering	1	2015	Before Change	2015	Feb	23:38:00	23.38	23.6333	1	23.6333		Brisbane	Female	21	Yes	5	No	0.049	0.049	0.049	2
Entering	1	2015	Before Change	2015	Feb	23:38:00	23.38	23.6333	1	23.6333		Brisbane	Female	20	Yes	1	No	0	0		1
Entering	1	2015	Before Change	2015	Feb	23:40:00	23.4	23.6667	1	23.6667		Brisbane	Female	21	Yes	1	No	0	0		1
Entering	1	2015	Before Change	2015	Feb	23:45:00	23.45	23.75	1	23.75		Brisbane	Male	22	Yes	5	No	0.092	0.092	0.092	2
Entering	1	2015	Before Change	2015	Feb	23:47:00	23.47	23.7833	1	23.7833		Brisbane	Male	23	Yes	6	No	0.101	0.101	0.101	2
Entering	1	2015	Before Change	2015	Feb	23:49:00	23.49	23.8167	1	23.8167		Brisbane	Male	24	Yes	3	No	0.037	0.037	0.037	2
Entering	1	2015	Before Change	2015	Feb	23:54:00	23.54	23.9	1	23.9		Brisbane	Male	26	No		No	0	0		1
Entering	1	2015	Before Change	2015	Feb	23:54:00	23.54	23.9	1	23.9		Brisbane	Male	22	No		No	0	0		1
Entering	1	2015	Before Change	2015	Feb	21:24:00	21.24	21.4	1	21.4		Brisbane	Female	22	Yes	3	No	0.08	0.08	0.08	2
Entering	1	2015	Before Change	2015	Feb	21:27:00	21.27	21.45	1	21.45		Brisbane	Female	23	No		No	0	0		1
Entering	1	2015	Before Change	2015	Feb	21:32:00	21.32	21.5333	1	21.5333		Brisbane	Female	19	No		No	0	0		1
Entering	1	2015	Before Change	2015	Feb	21:32:00	21.32	21.5333	1	21.5333		Brisbane	Male	29	Yes	3	No	0.012	0.012	0.012	2
Entering	1	2015	Before Change	2015	Feb	21:37:00	21.37	21.6167	1	21.6167		Brisbane	Male	20	Yes	4	No	0.053	0.053	0.053	2
Entering	1	2015	Before Change	2015	Feb	21:43:00	21.43	21.7167	1	21.7167		Brisbane	Male	25	Yes	10	No	0.147	0.147	0.147	2
Entering	1	2015	Before Change	2015	Feb	21:49:00	21.49	21.8167	1	21.8167		Brisbane	Female	22	No		No	0.008	0.008	0.008	2
Entering	1	2015	Before Change	2015	Feb	21:49:00	21.49	21.8167	1	21.8167		Brisbane	Female	18	Yes	2	No	0	0		1
Entering	1	2015	Before Change	2015	Feb	22:15:00	22.15	22.25	1	22.25		Brisbane	Female	19	Yes	5	No	0.079	0.079	0.079	2
Entering	1	2015	Before Change	2015	Feb	22:15:00	22.15	22.25	1	22.25		Brisbane	Male	21	No		No	0.073	0.073	0.073	2
Entering	1	2015	Before Change	2015	Feb	22:28:00	22.28	22.4667	1	22.4667		Brisbane	Female	30	No		No	0	0		1
Entering	1	2015	Before Change	2015	Feb	22:30:00	22.3	22.5	1	22.5		Brisbane	Male	30	No		No	0	0		1
Entering	1	2015	Before Change	2015	Feb	22:34:00	22.34	22.5667	1	22.5667		Brisbane	Female	21	Yes	3	No	0	0		1
Entering	1	2015	Before Change	2015	Feb	22:38:00	22.38	22.6333	1	22.6333		Brisbane	Male	21	No		No	0	0		1
Entering	1	2015	Before Change	2015	Feb	22:38:00	22.38	22.6333	1	22.6333		Brisbane	Male	21	No		No	0	0		1
Entering	1	2015	Before Change	2015	Feb	22:43:00	22.43	22.7167	1	22.7167		Brisbane	Male	21	Yes	5	No	0.075	0.075	0.075	2
Entering	1	2015	Before Change	2015	Feb	23:00:00	23	23	1	23		Brisbane	Male	20	Yes	8	No	0	0		1
Entering	1	2015	Before Change	2015	Feb	23:01:00	23.01	23.0167	1	23.0167		Brisbane	Male		Yes	2	No	0	0		1
Entering	1	2015	Before Change	2015	Feb	23:10:00	23.1	23.1667	1	23.1667		Brisbane	Female	22	Yes	8	No	0.052	0.052	0.052	2
Entering	1	2015	Before Change	2015	Feb	23:10:00	23.1	23.1667	1	23.1667		Brisbane	Female	22	Yes	8	No	0.058	0.058	0.058	2
Entering	1	2015	Before Change	2015	Feb	23:16:00	23.16	23.2667	1	23.2667		Brisbane	Male	23	Yes	4	No	0.035	0.035	0.035	2
Entering	1	2015	Before Change	2015	Feb	23:16:00	23.16	23.2667	1	23.2667		Brisbane	Male	24	Yes	2	No	0.024	0.024	0.024	2
Entering	1	2015	Before Change	2015	Feb	23:32:00	23.32	23.5333	1	23.5333		Brisbane	Female	18	Yes	6	No	0.108	0.108	0.108	2
Entering	1	2015	Before Change	2015	Feb	23:32:00	23.32	23.5333	1	23.5333		Brisbane	Male	19	Yes	9	No	0.063	0.063	0.063	2
Entering	1	2015	Before Change	2015	Feb	23:35:00	23.35	23.5833	1	23.5833		Brisbane	Male	19	Yes	7	No	0.087	0.087	0.087	2
Entering	1	2015	Before Change	2015	Feb	23:37:00	23.37	23.6167	1	23.6167		Brisbane	Male	19	Yes	6	Yes	0.033	0.033	0.033	2
Entering	1	2015	Before Change	2015	Feb	23:45:00	23.45	23.75	1	23.75		Brisbane	Male	24	No		No	0.118	0.118	0.118	2
Entering	1	2015	Before Change	2015	Feb	23:48:00	23.48	23.8	1	23.8		Brisbane	Male	25	No		No	0	0		1
Entering	1	2015	Before Change	2015	Feb	22:07:00	22.07	22.1167	1	22.1167		Brisbane	Male	30	No		No	0.022	0.022	0.022	2
Entering	1	2015	Before Change	2015	Feb	22:10:00	22.1	22.1667	1	22.1667		Brisbane	Female	29		4		0.1	0.1	0.1	2
Entering	1	2015	Before Change	2015	Feb	22:17:00	22.17	22.2833	1	22.2833		Brisbane	Female	24		7		0.132	0.132	0.132	2
Entering	1	2015	Before Change	2015	Feb	22:31:00	22.31	22.5167	1	22.5167		Brisbane	Female	53	Yes	6	No	0.079	0.079	0.079	2
Entering	1	2015	Before Change	2015	Feb	22:34:00	22.34	22.5667	1	22.5667		Brisbane	Male	21	Yes	8	No	0.025	0.025	0.025	2
Entering	1	2015	Before Change	2015	Feb	22:36:00	22.36	22.6	1	22.6		Brisbane	Male	26		6		0.19	0.19	0.19	2
Entering	1	2015	Before Change	2015	Feb	22:37:00	22.37	22.6167	1	22.6167		Brisbane	Male	28	No		No	0.08	0.08	0.08	2
Entering	1	2015	Before Change	2015	Feb	22:44:00	22.44	22.7333	1	22.7333		Brisbane	Male	27		11		0.143	0.143	0.143	2
Entering	1	2015	Before Change	2015	Feb	22:45:00	22.45	22.75	1	22.75		Brisbane	Male	28	Yes	8	Yes	0.045	0.045	0.045	2
Entering	1	2015	Before Change	2015	Feb	22:45:00	22.45	22.75	1	22.75		Brisbane	Female	27		15		0.177	0.177	0.177	2
Entering	1	2015	Before Change	2015	Feb	22:48:00	22.48	22.8	1	22.8		Brisbane	Male	25		8888		0.069	0.069	0.069	2
Entering	1	2015	Before Change	2015	Feb	22:50:00	22.5	22.8333	1	22.8333		Brisbane	Male	30	Yes	19	No	0.139	0.139	0.139	2
Entering	1	2015	Before Change	2015	Feb	23:01:00	23.01	23.0167	1	23.0167		Brisbane	Female	23	Yes	7	No	0.053	0.053	0.053	2
Entering	1	2015	Before Change	2015	Feb	23:04:00	23.04	23.0667	1	23.0667		Brisbane	Female	23	Yes	7	No	0.095	0.095	0.095	2
Entering	1	2015	Before Change	2015	Feb	23:37:00	23.37	23.6167	1	23.6167		Brisbane	Male	26		6		0.064	0.064	0.064	2
Entering	1	2016	Before Change	2016	Feb	00:24:00	0.0166667	0.4	1	24.4		Brisbane	Male	20	Yes		No, and I don't expect to take any	0.057	0.057	0.057	2
Entering	1	2016	Before Change	2016	Feb	00:23:00	0.0159722	0.383333	1	24.3833		Brisbane	Male	22	Yes		No, but i expect to take some while out	0.081	0.081	0.081	2
Entering	1	2016	Before Change	2016	Feb	00:01:00	0.000694444	0.0166667	1	24.0167		Brisbane	Female	18	Yes		No, but i expect to take some while out	0.145	0.145	0.145	2
Entering	1	2016	Before Change	2016	Feb	00:01:00	0.000694444	0.0166667	1	24.0167		Brisbane	Female	18	Yes		No, but i expect to take some while out	0.092	0.092	0.092	2
Entering	1	2016	Before Change	2016	Feb	23:32:00	0.980556	23.5333	1	23.5333		Brisbane	Male	21	Yes		No, and I don't expect to take any	0.121	0.121	0.121	2
Entering	1	2016	Before Change	2016	Feb	23:30:00	0.979167	23.5	1	23.5		Brisbane	Male	20	Yes		Yes, and i expect to take more	5
Entering	1	2016	Before Change	2016	Feb	23:16:00	0.969444	23.2667	1	23.2667		Brisbane	Male	22	No		No, and I don't expect to take any	0	0		1
Entering	1	2016	Before Change	2016	Feb	23:15:00	0.96875	23.25	1	23.25		Brisbane	Male	21	No		No, and I don't expect to take any	0	0		1
Entering	1	2016	Before Change	2016	Feb	23:05:00	0.961806	23.0833	1	23.0833		Brisbane	Female	19	Yes		Yes, and i expect to take more	0.055	0.055	0.055	2
Entering	1	2016	Before Change	2016	Feb	23:05:00	0.961806	23.0833	1	23.0833		Brisbane	Male	18	No		No, and I don't expect to take any	0.039	0.039	0.039	2
Entering	1	2016	Before Change	2016	Feb	22:48:00	0.95	22.8	1	22.8		Brisbane	Male	18	Yes		No, and I don't expect to take any	0.052	0.052	0.052	2
Entering	1	2016	Before Change	2016	Feb	22:47:00	0.949306	22.7833	1	22.7833		Brisbane	Male	19	Yes		No, and I don't expect to take any	0.098	0.098	0.098	2
Entering	1	2016	Before Change	2016	Feb	22:38:00	0.943056	22.6333	1	22.6333		Brisbane	Male	20	Yes		No, and I don't expect to take any	0.031	0.031	0.031	2
Entering	1	2016	Before Change	2016	Feb	22:37:00	0.942361	22.6167	1	22.6167		Brisbane	Male	23	Yes		No, and I don't expect to take any	0	0		1
Entering	1	2016	Before Change	2016	Feb	22:31:00	0.938194	22.5167	1	22.5167		Brisbane	Female	21	Yes		No, and I don't expect to take any	0	0		1
Entering	1	2016	Before Change	2016	Feb	22:29:00	0.936806	22.4833	1	22.4833		Brisbane	Female	23	Yes		No, and I don't expect to take any	0	0		1
Entering	1	2016	Before Change	2016	Feb	22:28:00	0.936111	22.4667	1	22.4667		Brisbane	Female	23	Yes		No, and I don't expect to take any	0	0		1
Entering	1	2016	Before Change	2016	Feb	22:26:00	0.934722	22.4333	1	22.4333		Brisbane	Female	22	Yes		No, and I don't expect to take any	0.029	0.029	0.029	2
Entering	1	2016	Before Change	2016	Feb	22:23:00	0.932639	22.3833	1	22.3833		Brisbane	Female	20	Yes		No, and I don't expect to take any	0.024	0.024	0.024	2
Entering	1	2016	Before Change	2016	Feb	22:22:00	0.931944	22.3667	1	22.3667		Brisbane	Female	20	Yes		No, and I don't expect to take any	0.017	0.017	0.017	2
Entering	1	2016	Before Change	2016	Feb	22:13:00	0.925694	22.2167	1	22.2167		Brisbane	Male	21	No		No, and I don't expect to take any	0.062	0.062	0.062	2
Entering	1	2016	Before Change	2016	Feb	22:13:00	0.925694	22.2167	1	22.2167		Brisbane	Female	20	Yes		No, and I don't expect to take any	0.054	0.054	0.054	2
Entering	1	2016	Before Change	2016	Feb	21:36:00	0.9	21.6	1	21.6		Brisbane	Female	18	Yes		No, and I don't expect to take any	0.028	0.028	0.028	2
Entering	1	2016	Before Change	2016	Feb	21:36:00	0.9	21.6	1	21.6		Brisbane	Female	20	Yes		No, but i expect to take some while out	0.072	0.072	0.072	2
Entering	1	2016	Before Change	2016	Feb	21:25:00	0.892361	21.4167	1	21.4167		Brisbane	Female	19	Yes		Yes, but I don't expect to take any more	0.175	0.175	0.175	2
Entering	1	2016	Before Change	2016	Feb	21:22:00	0.890278	21.3667	1	21.3667		Brisbane	Female	19	Yes		No, and I don't expect to take any	0.056	0.056	0.056	2
Entering	1	2016	Before Change	2016	Feb	21:08:00	0.880556	21.1333	1	21.1333		Brisbane	Female	18	Yes		No, and I don't expect to take any	0.086	0.086	0.086	2
Entering	1	2016	Before Change	2016	Feb	21:08:00	0.880556	21.1333	1	21.1333		Brisbane	Female	19	Yes		No, and I don't expect to take any	0.11	0.11	0.11	2
Entering	1	2016	Before Change	2016	Feb	21:05:00	0.878472	21.0833	1	21.0833		Brisbane	Female	18	Yes		No, and I don't expect to take any	0.066	0.066	0.066	2
Entering	1	2016	Before Change	2016	Feb	21:03:00	0.877083	21.05	1	21.05		Brisbane	Female	19	Yes		No, and I don't expect to take any	0.064	0.064	0.064	2
Entering	1	2016	Before Change	2016	Feb	21:00:00	0.875	21	1	21		Brisbane	Female	18	Yes		Yes, but I don't expect to take any more	0.102	0.102	0.102	2
Entering	1	2016	Before Change	2016	Feb	20:59:00	0.874306	20.9833	1	20.9833		Brisbane	Female	18	Yes		Yes, but I don't expect to take any more	0	0		1
Entering	1	2016	Before Change	2016	Feb	20:28:00	0.852778	20.4667	1	20.4667		Brisbane	Male	32	No		No, and I don't expect to take any	0.107	0.107	0.107	2
Entering	1	2016	Before Change	2016	Feb	20:27:00	0.852083	20.45	1	20.45		Brisbane	Female	32	Yes		No, and I don't expect to take any	0.01	0.01	0.01	2
Entering	1	2016	Before Change	2016	Feb	20:05:00	0.836806	20.0833	1	20.0833		Brisbane	Female	26	No		No, and I don't expect to take any	0	0		1
Entering	1	2016	Before Change	2016	Feb	20:04:00	0.836111	20.0667	1	20.0667		Brisbane	Female	18	Yes		No, and I don't expect to take any	0	0		1
Entering	1	2016	Before Change	2016	Feb	00:03:00	0.00208333	0.05	1	24.05		Brisbane	Male	21	Yes		No, and I don't expect to take any	0.015	0.015	0.015	2
Entering	1	2016	Before Change	2016	Feb	00:03:00	0.00208333	0.05	1	24.05		Brisbane	Male	18	Yes		No, but i expect to take some while out	0.067	0.067	0.067	2
Entering	1	2016	Before Change	2016	Feb	23:40:00	0.986111	23.6667	1	23.6667		Brisbane	Female	20	Yes		No, and I don't expect to take any	0	0		1
Entering	1	2016	Before Change	2016	Feb	23:38:00	0.984722	23.6333	1	23.6333		Brisbane	Female	19	Yes		No, and I don't expect to take any	0.092	0.092	0.092	2
Entering	1	2016	Before Change	2016	Feb	23:25:00	0.975694	23.4167	1	23.4167		Brisbane	Female	19	No		No, and I don't expect to take any	0	0		1
Entering	1	2016	Before Change	2016	Feb	23:10:00	0.965278	23.1667	1	23.1667		Brisbane	Female	20	Yes		Yes, but I don't expect to take any more	0.029	0.029	0.029	2
Entering	1	2016	Before Change	2016	Feb	23:07:00	0.963194	23.1167	1	23.1167		Brisbane	Female	20	Yes		No, and I don't expect to take any	0.03	0.03	0.03	2
Entering	1	2016	Before Change	2016	Feb	22:26:00	0.934722	22.4333	1	22.4333		Brisbane	Female	30	Yes		No, and I don't expect to take any	0.015	0.015	0.015	2
Entering	1	2016	Before Change	2016	Feb	22:16:00	0.927778	22.2667	1	22.2667		Brisbane	Female	31	Yes		No, and I don't expect to take any	0.024	0.024	0.024	2
Entering	1	2016	Before Change	2016	Feb	21:53:00	0.911806	21.8833	1	21.8833		Brisbane	Female	20	No		No, and I don't expect to take any	0	0		1
Entering	1	2016	Before Change	2016	Feb	21:41:00	0.903472	21.6833	1	21.6833		Brisbane	Male	32	Yes		No, and I don't expect to take any	0.033	0.033	0.033	2
Entering	1	2016	Before Change	2016	Feb	21:30:00	0.895833	21.5	1	21.5		Brisbane	Female	20	Yes		No, and I don't expect to take any	0	0		1
Entering	1	2016	Before Change	2016	Feb	20:52:00	0.869444	20.8667	1	20.8667		Brisbane	Female	18	No		No, and I don't expect to take any	0	0		1
Entering	1	2016	Before Change	2016	Feb	20:51:00	0.86875	20.85	1	20.85		Brisbane	Female	19	No		No, and I don't expect to take any	0	0		1
Entering	1	2016	Before Change	2016	Feb	20:50:00	0.868056	20.8333	1	20.8333		Brisbane	Female	18	No		No, and I don't expect to take any	0.02	0.02	0.02	2
Entering	1	2016	Before Change	2016	Feb	23:51:00	0.99375	23.85	1	23.85		Brisbane	Male	20	Yes		No, and I don't expect to take any	0.104	0.104	0.104	2
Entering	1	2016	Before Change	2016	Feb	23:47:00	0.990972	23.7833	1	23.7833		Brisbane	Female	19	Yes		No, but i expect to take some while out	0.16	0.16	0.16	2
Entering	1	2016	Before Change	2016	Feb	23:44:00	0.988889	23.7333	1	23.7333		Brisbane	Female	19	Yes		No, and I don't expect to take any	0.116	0.116	0.116	2
Entering	1	2016	Before Change	2016	Feb	23:40:00	0.986111	23.6667	1	23.6667		Brisbane	Female	18	Yes		No, and I don't expect to take any	0.04	0.04	0.04	2
Entering	1	2016	Before Change	2016	Feb	23:39:00	0.985417	23.65	1	23.65		Brisbane	Female	23	Yes		No, and I don't expect to take any	0.075	0.075	0.075	2
Entering	1	2016	Before Change	2016	Feb	23:28:00	0.977778	23.4667	1	23.4667		Brisbane	Male	19	Yes		No, and I don't expect to take any	0.046	0.046	0.046	2
Entering	1	2016	Before Change	2016	Feb	23:24:00	0.975	23.4	1	23.4		Brisbane	Male	19	Yes		No, and I don't expect to take any	0.043	0.043	0.043	2
Entering	1	2016	Before Change	2016	Feb	23:22:00	0.973611	23.3667	1	23.3667		Brisbane	Male	19	Yes		No, but i expect to take some while out	82852
Entering	1	2016	Before Change	2016	Feb	23:01:00	0.959028	23.0167	1	23.0167		Brisbane	Female	18	Yes		No, and I don't expect to take any	0.053	0.053	0.053	2
Entering	1	2016	Before Change	2016	Feb	22:56:00	0.955556	22.9333	1	22.9333		Brisbane	Female	18	Yes		No, and I don't expect to take any	0.037	0.037	0.037	2
Entering	1	2016	Before Change	2016	Feb	22:56:00	0.955556	22.9333	1	22.9333		Brisbane	Female	19	No		No, and I don't expect to take any	0.051	0.051	0.051	2
Entering	1	2016	Before Change	2016	Feb	22:45:00	0.947917	22.75	1	22.75		Brisbane	Male	20	No		No, and I don't expect to take any	0	0		1
Entering	1	2016	Before Change	2016	Feb	22:33:00	0.939583	22.55	1	22.55		Brisbane	Female	20	No		No, and I don't expect to take any	0	0		1
Entering	1	2016	Before Change	2016	Feb	22:32:00	0.938889	22.5333	1	22.5333		Brisbane	Female	21	No		No, and I don't expect to take any	0	0		1
Entering	1	2016	Before Change	2016	Feb	22:22:00	0.931944	22.3667	1	22.3667		Brisbane	Male	22	Yes		No, and I don't expect to take any	0.071	0.071	0.071	2
Entering	1	2016	Before Change	2016	Feb	22:21:00	0.93125	22.35	1	22.35		Brisbane	Male	19	Yes		Yes, but I don't expect to take any more	0.106	0.106	0.106	2
Entering	1	2016	Before Change	2016	Feb	22:07:00	0.921528	22.1167	1	22.1167		Brisbane	Female	18	Yes		No, and I don't expect to take any	0.046	0.046	0.046	2
Entering	1	2016	Before Change	2016	Feb	22:06:00	0.920833	22.1	1	22.1		Brisbane	Female	18	Yes		No, and I don't expect to take any	0.065	0.065	0.065	2
Entering	1	2016	Before Change	2016	Feb	23:21:00	0.972917	23.35	1	23.35		Brisbane	Male	19	Yes		No, and I don't expect to take any	0.079	0.079	0.079	2
Entering	1	2016	Before Change	2016	Feb	23:19:00	0.971528	23.3167	1	23.3167		Brisbane	Male	19	Yes		Yes, and i expect to take more	0.08	0.08	0.08	2
Entering	1	2016	Before Change	2016	Feb	23:16:00	0.969444	23.2667	1	23.2667		Brisbane	Female	17	Yes		No, and I don't expect to take any	0	0		1
Entering	1	2016	Before Change	2016	Feb	22:48:00	0.95	22.8	1	22.8		Brisbane	Female	18	Yes		No, but i expect to take some while out	0.102	0.102	0.102	2
Entering	1	2016	Before Change	2016	Feb	22:07:00	0.921528	22.1167	1	22.1167		Brisbane	Male	22	Yes		No, and I don't expect to take any	0	0		1
Entering	1	2016	Before Change	2016	Feb	22:01:00	0.917361	22.0167	1	22.0167		Brisbane	Male	19	Yes		No, and I don't expect to take any	0	0		1
Entering	1	2016	Before Change	2016	Feb	21:59:00	0.915972	21.9833	1	21.9833		Brisbane	Female	18	No		No, but i expect to take some while out	0	0		1
Entering	1	2016	Before Change	2016	Feb	21:56:00	0.913889	21.9333	1	21.9333		Brisbane	Male	18	Yes		No, and I don't expect to take any	0.06	0.06	0.06	2
Entering	1	2016	Before Change	2016	Feb	21:54:00	0.9125	21.9	1	21.9		Brisbane	Female	20	Yes		No, and I don't expect to take any	0	0		1
Entering	1	2016	Before Change	2016	Feb	23:41:00	0.986806	23.6833	1	23.6833		Brisbane	Female	20	Yes		No, and I don't expect to take any	0.094	0.094	0.094	2
Entering	1	2016	Before Change	2016	Feb	23:40:00	0.986111	23.6667	1	23.6667		Brisbane	Female	20	Yes		No, and I don't expect to take any	0.119	0.119	0.119	2
Entering	1	2016	Before Change	2016	Feb	23:22:00	0.973611	23.3667	1	23.3667		Brisbane	Male	23	Yes		No, and I don't expect to take any	0.05	0.05	0.05	2
Entering	1	2016	Before Change	2016	Feb	23:21:00	0.972917	23.35	1	23.35		Brisbane	Female	22	Yes		No, and I don't expect to take any	0.094	0.094	0.094	2
Entering	1	2016	Before Change	2016	Feb	23:04:00	0.961111	23.0667	1	23.0667		Brisbane	Female	24	Yes		No, and I don't expect to take any	0.149	0.149	0.149	2
Entering	1	2016	Before Change	2016	Feb	23:01:00	0.959028	23.0167	1	23.0167		Brisbane	Male	26	Yes		No, and I don't expect to take any	0.09	0.09	0.09	2
Entering	1	2016	Before Change	2016	Feb	22:42:00	0.945833	22.7	1	22.7		Brisbane	Male	19	Yes		No, and I don't expect to take any	0.032	0.032	0.032	2
Entering	1	2016	Before Change	2016	Feb	22:35:00	0.940972	22.5833	1	22.5833		Brisbane	Male	29	Yes		No, and I don't expect to take any	0.133	0.133	0.133	2
Entering	1	2016	Before Change	2016	Feb	22:26:00	0.934722	22.4333	1	22.4333		Brisbane	Male	27	Yes		No, and I don't expect to take any	0.068	0.068	0.068	2
Entering	1	2016	Before Change	2016	Jan	22:31:00	0.938194	22.5167	1	22.5167		Brisbane	Male	19	Yes		Yes, but I don't expect to take any more	0.135	0.135	0.135	2
Entering	1	2016	Before Change	2016	Jan	22:30:00	0.9375	22.5	1	22.5		Brisbane	Male	19	Yes		No, but i expect to take some while out	0.095	0.095	0.095	2
Entering	1	2016	Before Change	2016	Jan	22:21:00	0.93125	22.35	1	22.35		Brisbane	Female	18	No		No, and I don't expect to take any	0	0		1
Entering	1	2016	Before Change	2016	Jan	22:21:00	0.93125	22.35	1	22.35		Brisbane	Female	18	Yes		No, and I don't expect to take any	0	0		1
Entering	1	2016	Before Change	2016	Jan	22:10:00	0.923611	22.1667	1	22.1667		Brisbane	Male	18	Yes		No, and I don't expect to take any	0.212	0.212	0.212	2
Entering	1	2016	Before Change	2016	Jan	22:09:00	0.922917	22.15	1	22.15		Brisbane	Male	18	Yes		No, and I don't expect to take any	0.098	0.098	0.098	2
Entering	1	2016	Before Change	2016	Jan	22:03:00	0.91875	22.05	1	22.05		Brisbane	Female	18	Yes		No, and I don't expect to take any	0.056	0.056	0.056	2
Entering	1	2016	Before Change	2016	Jan	22:03:00	0.91875	22.05	1	22.05		Brisbane	Female	18	Yes		No, and I don't expect to take any	0.061	0.061	0.061	2
Entering	1	2016	Before Change	2016	Jan	21:56:00	0.913889	21.9333	1	21.9333		Brisbane	Female	18	Yes		No, and I don't expect to take any	0.134	0.134	0.134	2
Entering	1	2016	Before Change	2016	Jan	21:55:00	0.913194	21.9167	1	21.9167		Brisbane	Female	21	Yes		No, and I don't expect to take any	0.098	0.098	0.098	2
Entering	1	2016	Before Change	2016	Jan	00:06:00	0.00416667	0.1	1	24.1		Brisbane	Female	23	Yes		No, and I don't expect to take any	0.087	0.087	0.087	2
Entering	1	2016	Before Change	2016	Jan	00:05:00	0.00347222	0.0833333	1	24.0833		Brisbane	Male	23	Yes		No, and I don't expect to take any	0.065	0.065	0.065	2
Entering	1	2016	Before Change	2016	Jan	23:43:00	0.988194	23.7167	1	23.7167		Brisbane	Female	19	Yes		No, and I don't expect to take any	0.133	0.133	0.133	2
Entering	1	2016	Before Change	2016	Jan	23:39:00	0.985417	23.65	1	23.65		Brisbane	Female	19	Yes		No, and I don't expect to take any	0.053	0.053	0.053	2
Entering	1	2016	Before Change	2016	Jan	23:10:00	0.965278	23.1667	1	23.1667		Brisbane	Female	18	Yes		Yes, but I don't expect to take any more	0.051	0.051	0.051	2
Entering	1	2016	Before Change	2016	Jan	23:10:00	0.965278	23.1667	1	23.1667		Brisbane	Female	19	Yes		Yes, but I don't expect to take any more	0.039	0.039	0.039	2
Entering	1	2016	Before Change	2016	Jan	22:57:00	0.95625	22.95	1	22.95		Brisbane	Female	19	Yes		No, and I don't expect to take any	0.039	0.039	0.039	2
Entering	1	2016	Before Change	2016	Jan	22:53:00	0.953472	22.8833	1	22.8833		Brisbane	Female	18	Yes		No, and I don't expect to take any	0.032	0.032	0.032	2
Entering	1	2016	Before Change	2016	Jan	22:50:00	0.951389	22.8333	1	22.8333		Brisbane	Female	18	Yes		No, and I don't expect to take any	0.119	0.119	0.119	2
Entering	1	2016	Before Change	2016	Jan	22:32:00	0.938889	22.5333	1	22.5333		Brisbane	Female	35	Yes		No, and I don't expect to take any	0.008	0.008	0.008	2
Entering	1	2016	Before Change	2016	Jan	22:31:00	0.938194	22.5167	1	22.5167		Brisbane	Male	35	Yes		No, and I don't expect to take any	0.02	0.02	0.02	2
Entering	1	2016	Before Change	2016	Jan	22:25:00	0.934028	22.4167	1	22.4167		Brisbane	Male	18	Yes		No, and I don't expect to take any	0.034	0.034	0.034	2
Entering	1	2016	Before Change	2016	Jan	22:25:00	0.934028	22.4167	1	22.4167		Brisbane	Female	18	Yes		No, and I don't expect to take any	0	0		1
Entering	1	2016	Before Change	2016	Jan	22:14:00	0.926389	22.2333	1	22.2333		Brisbane	Male	21	Yes		No, and I don't expect to take any	0.151	0.151	0.151	2
Entering	1	2016	Before Change	2016	Jan	22:05:00	0.920139	22.0833	1	22.0833		Brisbane	Male	20	Yes		No, and I don't expect to take any	0.01	0.01	0.01	2
Entering	1	2016	Before Change	2016	Jan	01:07:00	0.0465278	1.11667	1	25.1167		Brisbane	Male	20	Yes		No, and I don't expect to take any	0	0		1
Entering	1	2016	Before Change	2016	Jan	01:04:00	0.0444444	1.06667	1	25.0667		Brisbane	Male	19	Yes		No, and I don't expect to take any	0.151	0.151	0.151	2
Entering	1	2016	Before Change	2016	Jan	01:03:00	0.04375	1.05	1	25.05		Brisbane	Male	22	Yes		No, and I don't expect to take any	0.075	0.075	0.075	2
Entering	1	2016	Before Change	2016	Jan	00:35:00	0.0243056	0.583333	1	24.5833		Brisbane	Female	22	Yes		No, and I don't expect to take any	0.034	0.034	0.034	2
Entering	1	2016	Before Change	2016	Jan	00:33:00	0.0229167	0.55	1	24.55		Brisbane	Female	20	No		No, and I don't expect to take any	0.025	0.025	0.025	2
Entering	1	2016	Before Change	2016	Jan	23:56:00	0.997222	23.9333	1	23.9333		Brisbane	Male	18	No		No, and I don't expect to take any	0	0		1
Entering	1	2016	Before Change	2016	Jan	23:54:00	0.995833	23.9	1	23.9		Brisbane	Male	18	Yes		No, and I don't expect to take any	0.047	0.047	0.047	2
Entering	1	2016	Before Change	2016	Jan	23:52:00	0.994444	23.8667	1	23.8667		Brisbane	Male	18	Yes		No, and I don't expect to take any	0.032	0.032	0.032	2
Entering	1	2016	Before Change	2016	Jan	23:26:00	0.976389	23.4333	1	23.4333		Brisbane	Male	23	Yes		No, and I don't expect to take any	0.06	0.06	0.06	2
Entering	1	2016	Before Change	2016	Jan	23:16:00	0.969444	23.2667	1	23.2667		Brisbane	Female	20	Yes		No, and I don't expect to take any	0.034	0.034	0.034	2
Entering	1	2016	Before Change	2016	Jan	23:16:00	0.969444	23.2667	1	23.2667		Brisbane	Female	19	Yes		No, and I don't expect to take any	0.066	0.066	0.066	2
Entering	1	2016	Before Change	2016	Jan	23:09:00	0.964583	23.15	1	23.15		Brisbane	Male	19	No		No, and I don't expect to take any	0	0		1
Entering	1	2016	Before Change	2016	Jan	23:08:00	0.963889	23.1333	1	23.1333		Brisbane	Male	19	No		No, and I don't expect to take any	0	0		1
Entering	1	2016	Before Change	2016	Jan	22:55:00	0.954861	22.9167	1	22.9167		Brisbane	Female	22	Yes		No, and I don't expect to take any	0.02	0.02	0.02	2
Entering	1	2016	Before Change	2016	Jan	22:52:00	0.952778	22.8667	1	22.8667		Brisbane	Female	22	No		No, and I don't expect to take any	0	0		1
Entering	1	2016	Before Change	2016	Jan	22:45:00	0.947917	22.75	1	22.75		Brisbane	Male	20	Yes		No, and I don't expect to take any	0.043	0.043	0.043	2
Entering	1	2016	Before Change	2016	Jan	22:41:00	0.945139	22.6833	1	22.6833		Brisbane	Male	21	Yes		No, and I don't expect to take any	0	0		1
Entering	1	2016	Before Change	2016	Jan	22:40:00	0.944444	22.6667	1	22.6667		Brisbane	Male	20	Yes		No, and I don't expect to take any	0	0		1
Entering	1	2016	Before Change	2016	Jan	22:30:00	0.9375	22.5	1	22.5		Brisbane	Male	22	Yes		No, and I don't expect to take any	0.017	0.017	0.017	2
Entering	1	2016	Before Change	2016	Jan	22:27:00	0.935417	22.45	1	22.45		Brisbane	Female	27	Yes		No, and I don't expect to take any	0.053	0.053	0.053	2
Entering	1	2016	Before Change	2016	Jan	22:23:00	0.932639	22.3833	1	22.3833		Brisbane	Female	23	Yes		No, and I don't expect to take any	0.044	0.044	0.044	2
Entering	1	2016	Before Change	2016	Jan	22:20:00	0.930556	22.3333	1	22.3333		Brisbane	Male	23	Yes		No, and I don't expect to take any	0	0		1
Entering	1	2016	Before Change	2016	Feb	23:55:00	0.996528	23.9167	1	23.9167		Brisbane	Male	20				0	0		1
Entering	1	2016	Before Change	2016	Feb	22:50:00	0.951389	22.8333	1	22.8333		Brisbane	Male	20				0.111	0.111	0.111	2
Entering	1	2016	Before Change	2016	Feb	21:57:00	0.914583	21.95	1	21.95		Brisbane	Female	18				0	0		1
Entering	1	2016	Before Change	2016	Feb	21:57:00	0.914583	21.95	1	21.95		Brisbane	Female	18				0	0		1
Entering	1	2016	Before Change	2016	Feb	21:51:00	0.910417	21.85	1	21.85		Brisbane	Male	20				0.079	0.079	0.079	2
Entering	1	2016	Before Change	2016	Feb	21:49:00	0.909028	21.8167	1	21.8167		Brisbane	Female	18				0.017	0.017	0.017	2
Entering	1	2016	Before Change	2016	Feb	21:48:00	0.908333	21.8	1	21.8		Brisbane	Male	20				0.056	0.056	0.056	2
Entering	1	2016	Before Change	2016	Feb	21:22:00	0.890278	21.3667	1	21.3667		Brisbane	Male	19				0	0		1
Entering	1	2016	Before Change	2016	Feb	21:20:00	0.888889	21.3333	1	21.3333		Brisbane	Male	21				0	0		1
Entering	1	2016	Before Change	2016	Feb	22:28:00	0.936111	22.4667	1	22.4667		Brisbane	Male	23				0.122	0.122	0.122	2
Entering	1	2016	Before Change	2016	Feb	22:23:00	0.932639	22.3833	1	22.3833		Brisbane	Male	25				0.033	0.033	0.033	2
Entering	1	2016	Before Change	2016	Jan	23:40:00	0.986111	23.6667	1	23.6667		Brisbane	Male	19				0	0		1
Entering	1	2016	Before Change	2016	Jan	23:38:00	0.984722	23.6333	1	23.6333		Brisbane	Female	20				0	0		1
Entering	1	2016	Before Change	2016	Jan	23:38:00	0.984722	23.6333	1	23.6333		Brisbane	Female	20				0.035	0.035	0.035	2
Entering	1	2016	Before Change	2016	Jan	23:23:00	0.974306	23.3833	1	23.3833		Brisbane	Female	22				0.135	0.135	0.135	2
Entering	1	2016	Before Change	2016	Jan	23:23:00	0.974306	23.3833	1	23.3833		Brisbane	Male	22				0.065	0.065	0.065	2
Entering	1	2016	Before Change	2016	Jan	23:21:00	0.972917	23.35	1	23.35		Brisbane	Female	19				0.079	0.079	0.079	2
Entering	1	2016	Before Change	2016	Jan	23:21:00	0.972917	23.35	1	23.35		Brisbane	Female	25				0.116	0.116	0.116	2
Entering	1	2016	Before Change	2016	Jan	23:19:00	0.971528	23.3167	1	23.3167		Brisbane	Female	20				0.087	0.087	0.087	2
Entering	1	2016	Before Change	2016	Jan	23:15:00	0.96875	23.25	1	23.25		Brisbane	Female	21				0.049	0.049	0.049	2
Entering	1	2016	Before Change	2016	Jan	22:51:00	0.952083	22.85	1	22.85		Brisbane	Male	19				0.015	0.015	0.015	2
Entering	2	2017	After Change	2017	Feb	00:22:00		0.366667	1	24.3667		Brisbane	Male	19		1	Yes	0.023	0.023	0.023	2
Entering	2	2017	After Change	2017	Feb	00:19:00		0.316667	1	24.3167		Brisbane	Male	22		8	No	0.081	0.081	0.081	2
Entering	2	2017	After Change	2017	Feb	23:52:00		23.8667	1	23.8667		Brisbane	Male	21		8	No	0.099	0.099	0.099	2
Entering	2	2017	After Change	2017	Feb	00:20:00		0.333333	1	24.3333		Brisbane	Male	22		4	No	0.06	0.06	0.06	2
Entering	2	2017	After Change	2017	Feb	00:13:00		0.216667	1	24.2167		Brisbane	Male	18		15	No	0.081	0.081	0.081	2
Entering	2	2017	After Change	2017	Feb	00:12:00		0.2	1	24.2		Brisbane	Male	18		11	No	0.041	0.041	0.041	2
Entering	2	2017	After Change	2017	Feb	23:49:00		23.8167	1	23.8167		Brisbane	Male	18		5	No	0	0		1
Entering	2	2017	After Change	2017	Feb	23:48:00		23.8	1	23.8		Brisbane	Female	18		3	No	0.035	0.035	0.035	2
Entering	2	2017	After Change	2017	Feb	23:47:00		23.7833	1	23.7833		Brisbane	Female	19		8	No	0.133	0.133	0.133	2
Entering	2	2017	After Change	2017	Feb	23:46:00		23.7667	1	23.7667		Brisbane	Male	19		8	No	0.094	0.094	0.094	2
Entering	2	2017	After Change	2017	Feb	23:45:00		23.75	1	23.75		Brisbane	Female	18		9	No	0.164	0.164	0.164	2
Entering	2	2017	After Change	2017	Feb	23:44:00		23.7333	1	23.7333		Brisbane	Female	18		8	No	0.009	0.009	0.009	2
Entering	2	2017	After Change	2017	Feb	23:44:00		23.7333	1	23.7333		Brisbane	Female	19		9	No	0.075	0.075	0.075	2
Entering	2	2017	After Change	2017	Feb	23:35:00		23.5833	1	23.5833		Brisbane	Female	25		2	No	0.04	0.04	0.04	2
Entering	2	2017	After Change	2017	Feb	23:32:00		23.5333	1	23.5333		Brisbane	Female	18		10	No	0.111	0.111	0.111	2
Entering	2	2017	After Change	2017	Feb	23:32:00		23.5333	1	23.5333		Brisbane	Male	18		10	No	0.038	0.038	0.038	2
Entering	2	2017	After Change	2017	Feb	23:31:00		23.5167	1	23.5167		Brisbane	Male	18		3	No	0.036	0.036	0.036	2
Entering	2	2017	After Change	2017	Feb	23:24:00		23.4	1	23.4		Brisbane	Male	18		10	Yes	0.032	0.032	0.032	2
Entering	2	2017	After Change	2017	Feb	23:23:00		23.3833	1	23.3833		Brisbane	Male	18		6	No	0.088	0.088	0.088	2
Entering	2	2017	After Change	2017	Feb	23:21:00		23.35	1	23.35		Brisbane	Female	21		3	No	0.015	0.015	0.015	2
Entering	2	2017	After Change	2017	Feb	23:19:00		23.3167	1	23.3167		Brisbane	Female	22		5	No	0.046	0.046	0.046	2
Entering	2	2017	After Change	2017	Feb	23:17:00		23.2833	1	23.2833		Brisbane	Male	21		0	No	0	0		1
Entering	2	2017	After Change	2017	Feb	23:16:00		23.2667	1	23.2667		Brisbane	Male	18		4	No	0	0		1
Entering	2	2017	After Change	2017	Feb	23:14:00		23.2333	1	23.2333		Brisbane	Female	19		4	No	0.058	0.058	0.058	2
Entering	2	2017	After Change	2017	Feb	23:13:00		23.2167	1	23.2167		Brisbane	Male	19		10	No	0.049	0.049	0.049	2
Entering	2	2017	After Change	2017	Feb	23:09:00		23.15	1	23.15		Brisbane	Male	18		10	No	0.01	0.01	0.01	2
Entering	2	2017	After Change	2017	Feb	23:08:00		23.1333	1	23.1333		Brisbane	Male	19		7	No	0.04	0.04	0.04	2
Entering	2	2017	After Change	2017	Feb	23:05:00		23.0833	1	23.0833		Brisbane	Female	18		7	No	0.096	0.096	0.096	2
Entering	2	2017	After Change	2017	Feb	23:04:00		23.0667	1	23.0667		Brisbane	Female	18		7	No	0.113	0.113	0.113	2
Entering	2	2017	After Change	2017	Feb	22:59:00		22.9833	1	22.9833		Brisbane	Female	18		2	No	0.018	0.018	0.018	2
Entering	2	2017	After Change	2017	Feb	22:59:00		22.9833	1	22.9833		Brisbane	Female	19		2	No	0.023	0.023	0.023	2
Entering	2	2017	After Change	2017	Feb	22:20:00		22.3333	1	22.3333		Brisbane	Male	21		10	No	0.085	0.085	0.085	2
Entering	2	2017	After Change	2017	Feb	22:18:00		22.3	1	22.3		Brisbane	Male	18		8	No	0.063	0.063	0.063	2
Entering	2	2017	After Change	2017	Feb	22:17:00		22.2833	1	22.2833		Brisbane	Female	19		5	No	0.024	0.024	0.024	2
Entering	2	2017	After Change	2017	Feb	22:15:00		22.25	1	22.25		Brisbane	Female	19		10	Yes	0.031	0.031	0.031	2
Entering	2	2017	After Change	2017	Feb	22:14:00		22.2333	1	22.2333		Brisbane	Female	18		7	Yes	0.036	0.036	0.036	2
Entering	2	2017	After Change	2017	Feb	22:11:00		22.1833	1	22.1833		Brisbane	Male	23		8	No	0.084	0.084	0.084	2
Entering	2	2017	After Change	2017	Feb	22:05:00		22.0833	1	22.0833		Brisbane	Female	19		7	No	0.11	0.11	0.11	2
Entering	2	2017	After Change	2017	Feb	22:04:00		22.0667	1	22.0667		Brisbane	Female	20		3	No	0.042	0.042	0.042	2
Entering	2	2017	After Change	2017	Feb	22:04:00		22.0667	1	22.0667		Brisbane	Female	21		8	No	0.043	0.043	0.043	2
Entering	2	2017	After Change	2017	Feb	21:58:00		21.9667	1	21.9667		Brisbane	Male	20		1	Yes	0.106	0.106	0.106	2
Entering	2	2017	After Change	2017	Feb	21:58:00		21.9667	1	21.9667		Brisbane	Male	20		7	No	0	0		1
Entering	2	2017	After Change	2017	Feb	23:51:00		23.85	1	23.85		Brisbane	Male	18		22	No	0.149	0.149	0.149	2
Entering	2	2017	After Change	2017	Feb	23:49:00		23.8167	1	23.8167		Brisbane	Male	20		24	Yes	0.104	0.104	0.104	2
Entering	2	2017	After Change	2017	Feb	23:49:00		23.8167	1	23.8167		Brisbane	Male	23		30	No	0.155	0.155	0.155	2
Entering	2	2017	After Change	2017	Feb	23:48:00		23.8	1	23.8		Brisbane	Male	22		2	Yes	0.053	0.053	0.053	2
Entering	2	2017	After Change	2017	Feb	23:32:00		23.5333	1	23.5333		Brisbane	Male	31		5	No	0.025	0.025	0.025	2
Entering	2	2017	After Change	2017	Feb	23:31:00		23.5167	1	23.5167		Brisbane	Male	32		5	No	0.037	0.037	0.037	2
Entering	2	2017	After Change	2017	Feb	23:30:00		23.5	1	23.5		Brisbane	Male	27		6	No	0.105	0.105	0.105	2
Entering	2	2017	After Change	2017	Feb	23:25:00		23.4167	1	23.4167		Brisbane	Male	25		5	No	0.012	0.012	0.012	2
Entering	2	2017	After Change	2017	Feb	23:19:00		23.3167	1	23.3167		Brisbane	Male	32		0	No	0.074	0.074	0.074	2
Entering	2	2017	After Change	2017	Feb	23:17:00		23.2833	1	23.2833		Brisbane	Male	19		5	Yes	0.089	0.089	0.089	2
Entering	2	2017	After Change	2017	Feb	23:16:00		23.2667	1	23.2667		Brisbane	Male	18		11	Yes	0.014	0.014	0.014	2
Entering	2	2017	After Change	2017	Feb	23:15:00		23.25	1	23.25		Brisbane	Male	22		10	No	0.015	0.015	0.015	2
Entering	2	2017	After Change	2017	Feb	23:14:00		23.2333	1	23.2333		Brisbane	Male	19		10	No	0.09	0.09	0.09	2
Entering	2	2017	After Change	2017	Feb	23:13:00		23.2167	1	23.2167		Brisbane	Male	19		5	No	0.067	0.067	0.067	2
Entering	2	2017	After Change	2017	Feb	23:12:00		23.2	1	23.2		Brisbane	Male	26		8	No	0.054	0.054	0.054	2
Entering	2	2017	After Change	2017	Feb	23:12:00		23.2	1	23.2		Brisbane	Male	23		2	No	0.043	0.043	0.043	2
Entering	2	2017	After Change	2017	Feb	23:03:00		23.05	1	23.05		Brisbane	Male	21		3	No	0	0		1
Entering	2	2017	After Change	2017	Feb	23:02:00		23.0333	1	23.0333		Brisbane	Male	21		0	No	0	0		1
Entering	2	2017	After Change	2017	Feb	22:53:00		22.8833	1	22.8833		Brisbane	Female	19		7	No	0.075	0.075	0.075	2
Entering	2	2017	After Change	2017	Feb	22:53:00		22.8833	1	22.8833		Brisbane	Female	31		3	No	0.028	0.028	0.028	2
Entering	2	2017	After Change	2017	Feb	22:51:00		22.85	1	22.85		Brisbane	Female	29		5	No	0.108	0.108	0.108	2
Entering	2	2017	After Change	2017	Feb	22:46:00		22.7667	1	22.7667		Brisbane	Female	20		3	No	0.07	0.07	0.07	2
Entering	2	2017	After Change	2017	Feb	22:44:00		22.7333	1	22.7333		Brisbane	Female	19		5	No	0.077	0.077	0.077	2
Entering	2	2017	After Change	2017	Feb	22:43:00		22.7167	1	22.7167		Brisbane	Female	18		5	Yes	0.084	0.084	0.084	2
Entering	2	2017	After Change	2017	Feb	22:13:00		22.2167	1	22.2167		Brisbane	Male	18		5	No	0.027	0.027	0.027	2
Entering	2	2017	After Change	2017	Feb	22:13:00		22.2167	1	22.2167		Brisbane	Female	18		5	No	0.098	0.098	0.098	2
Entering	2	2017	After Change	2017	Feb	22:12:00		22.2	1	22.2		Brisbane	Female	18		6	No	0.048	0.048	0.048	2
Entering	2	2017	After Change	2017	Feb	22:03:00		22.05	1	22.05		Brisbane	Female	20		9	No	0.128	0.128	0.128	2
Entering	2	2017	After Change	2017	Feb	22:02:00		22.0333	1	22.0333		Brisbane	Female	29		12	No	0.074	0.074	0.074	2
Entering	2	2017	After Change	2017	Feb	21:58:00		21.9667	1	21.9667		Brisbane	Male	22		5	Yes	0.031	0.031	0.031	2
Entering	2	2017	After Change	2017	Feb	21:45:00		21.75	1	21.75		Brisbane	Male	34		0	No	0	0		1
Entering	2	2017	After Change	2017	Feb	21:38:00		21.6333	1	21.6333		Brisbane	Male	19		12	No	0.127	0.127	0.127	2
Entering	2	2017	After Change	2017	Feb	21:37:00		21.6167	1	21.6167		Brisbane	Male	19		6	No	0.029	0.029	0.029	2
Entering	2	2017	After Change	2017	Feb	21:28:00		21.4667	1	21.4667		Brisbane	Female	18		1	No	0	0		1
Entering	2	2017	After Change	2017	Feb	21:27:00		21.45	1	21.45		Brisbane	Female	18		1	No	0	0		1
Entering	2	2017	After Change	2017	Feb	21:20:00		21.3333	1	21.3333		Brisbane	Male	19		4	No	0.033	0.033	0.033	2
Entering	2	2017	After Change	2017	Feb	21:17:00		21.2833	1	21.2833		Brisbane	Male	18		10	No	0.035	0.035	0.035	2
Entering	2	2017	After Change	2017	Feb	00:16:00		0.266667	1	24.2667		Brisbane	Female	23		2	Yes	0.043	0.043	0.043	2
Entering	2	2017	After Change	2017	Feb	00:08:00		0.133333	1	24.1333		Brisbane	Male	20		4	No	0.067	0.067	0.067	2
Entering	2	2017	After Change	2017	Feb	00:02:00		0.0333333	1	24.0333		Brisbane	Female	19		3	No	0.09	0.09	0.09	2
Entering	2	2017	After Change	2017	Feb	23:42:00		23.7	1	23.7		Brisbane	Male	18		4	No	0.093	0.093	0.093	2
Entering	2	2017	After Change	2017	Feb	23:37:00		23.6167	1	23.6167		Brisbane	Male	20		0	No	0.01	0.01	0.01	2
Entering	2	2017	After Change	2017	Feb	23:29:00		23.4833	1	23.4833		Brisbane	Female	18		0	No	0.008	0.008	0.008	2
Entering	2	2017	After Change	2017	Feb	23:28:00		23.4667	1	23.4667		Brisbane	Female	18		0	No	0.01	0.01	0.01	2
Entering	2	2017	After Change	2017	Feb	23:13:00		23.2167	1	23.2167		Brisbane	Female	22		2	No	0	0		1
Entering	2	2017	After Change	2017	Feb	23:13:00		23.2167	1	23.2167		Brisbane	Male	22		0	No	0.072	0.072	0.072	2
Entering	2	2017	After Change	2017	Feb	23:11:00		23.1833	1	23.1833		Brisbane	Female	20		5	No	0.042	0.042	0.042	2
Entering	2	2017	After Change	2017	Feb	23:11:00		23.1833	1	23.1833		Brisbane	Female	21		0	No	0.018	0.018	0.018	2
Entering	2	2017	After Change	2017	Feb	22:44:00		22.7333	1	22.7333		Brisbane	Male	19		4	No	0.102	0.102	0.102	2
Entering	2	2017	After Change	2017	Feb	22:44:00		22.7333	1	22.7333		Brisbane	Male	18		3	No	0.049	0.049	0.049	2
Entering	2	2017	After Change	2017	Feb	22:41:00		22.6833	1	22.6833		Brisbane	Male	22		8	No	0.088	0.088	0.088	2
Entering	2	2017	After Change	2017	Feb	22:41:00		22.6833	1	22.6833		Brisbane	Female	21		4	No	0.061	0.061	0.061	2
Entering	2	2017	After Change	2017	Feb	22:40:00		22.6667	1	22.6667		Brisbane	Female	18		7	No	0.095	0.095	0.095	2
Entering	2	2017	After Change	2017	Feb	22:38:00		22.6333	1	22.6333		Brisbane	Female	20		0	No	0.095	0.095	0.095	2
Entering	2	2017	After Change	2017	Feb	22:36:00		22.6	1	22.6		Brisbane	Male	29		4	No	0.05	0.05	0.05	2
Entering	2	2017	After Change	2017	Feb	22:35:00		22.5833	1	22.5833		Brisbane	Male	28		12	No	0.134	0.134	0.134	2
Entering	2	2017	After Change	2017	Feb	22:31:00		22.5167	1	22.5167		Brisbane	Male	27		7	No	0.175	0.175	0.175	2
Entering	2	2017	After Change	2017	Feb	22:30:00		22.5	1	22.5		Brisbane	Male	21		3	No	0.026	0.026	0.026	2
Entering	2	2017	After Change	2017	Feb	22:20:00		22.3333	1	22.3333		Brisbane	Male	35		5	No	0.207	0.207	0.207	2
Entering	2	2017	After Change	2017	Feb	22:06:00		22.1	1	22.1		Brisbane	Female	20		1	No	0	0		1
Entering	2	2017	After Change	2017	Feb	22:05:00		22.0833	1	22.0833		Brisbane	Male	22		1	No	0.025	0.025	0.025	2
Entering	2	2017	After Change	2017	Feb	22:04:00		22.0667	1	22.0667		Brisbane	Male	30		5	No	0.038	0.038	0.038	2
Entering	2	2017	After Change	2017	Feb	22:00:00		22	1	22		Brisbane	Male	23		4	No	0.037	0.037	0.037	2
Entering	2	2017	After Change	2017	Feb	23:36:00		23.6	1	23.6		Brisbane	Male	19		6	No	0.092	0.092	0.092	2
Entering	2	2017	After Change	2017	Feb	23:26:00		23.4333	1	23.4333		Brisbane	Female	20		0	No	0	0		1
Entering	2	2017	After Change	2017	Feb	22:57:00		22.95	1	22.95		Brisbane	Male	28		6	No	0.064	0.064	0.064	2
Entering	2	2017	After Change	2017	Feb	22:55:00		22.9167	1	22.9167		Brisbane	Female	20		1	No	0.008	0.008	0.008	2
Entering	2	2017	After Change	2017	Feb	22:46:00		22.7667	1	22.7667		Brisbane	Male	18		7	No	0.091	0.091	0.091	2
Entering	2	2017	After Change	2017	Feb	22:38:00		22.6333	1	22.6333		Brisbane	Female	29		7	Yes	0.156	0.156	0.156	2
Entering	2	2017	After Change	2017	Feb	22:31:00		22.5167	1	22.5167		Brisbane	Male	20		9	No	0.126	0.126	0.126	2
Entering	2	2017	After Change	2017	Feb	22:29:00		22.4833	1	22.4833		Brisbane	Female	19		3	No	0.023	0.023	0.023	2
Entering	2	2017	After Change	2017	Feb	22:28:00		22.4667	1	22.4667		Brisbane	Female	20		12	No	0.181	0.181	0.181	2
Entering	2	2017	After Change	2017	Feb	22:25:00		22.4167	1	22.4167		Brisbane	Male	20		8	No	0.076	0.076	0.076	2
Entering	2	2017	After Change	2017	Feb	22:08:00		22.1333	1	22.1333		Brisbane	Female	18		2	No	0.044	0.044	0.044	2
Entering	2	2017	After Change	2017	Feb	22:06:00		22.1	1	22.1		Brisbane	Female	23		4	No	0.034	0.034	0.034	2
Entering	2	2017	After Change	2017	Feb	22:04:00		22.0667	1	22.0667		Brisbane	Female	19		5	No	0.065	0.065	0.065	2
Entering	2	2017	After Change	2017	Feb	21:57:00		21.95	1	21.95		Brisbane	Male	27		0	No	0.113	0.113	0.113	2
Entering	2	2017	After Change	2017	Feb	21:50:00		21.8333	1	21.8333		Brisbane	Male	27		3	No	0.035	0.035	0.035	2
Entering	2	2017	After Change	2017	Jan	23:51:00		23.85	1	23.85		Brisbane	Female	21		10	Yes	0.092	0.092	0.092	2
Entering	2	2017	After Change	2017	Jan	23:48:00		23.8	1	23.8		Brisbane	Male	21		20	No	0.049	0.049	0.049	2
Entering	2	2017	After Change	2017	Jan	23:44:00		23.7333	1	23.7333		Brisbane	Female	24		3	No	0.043	0.043	0.043	2
Entering	2	2017	After Change	2017	Jan	23:44:00		23.7333	1	23.7333		Brisbane	Female	18		3	No	0.033	0.033	0.033	2
Entering	2	2017	After Change	2017	Jan	23:43:00		23.7167	1	23.7167		Brisbane	Female	18		1	No	0	0		1
Entering	2	2017	After Change	2017	Jan	23:38:00		23.6333	1	23.6333		Brisbane	Male	19		8	No	0.095	0.095	0.095	2
Entering	2	2017	After Change	2017	Jan	23:36:00		23.6	1	23.6		Brisbane	Female	21		3	No	0.022	0.022	0.022	2
Entering	2	2017	After Change	2017	Jan	23:36:00		23.6	1	23.6		Brisbane	Female	18		4	No	0.137	0.137	0.137	2
Entering	2	2017	After Change	2017	Jan	23:34:00		23.5667	1	23.5667		Brisbane	Female	21		5	No	0.044	0.044	0.044	2
Entering	2	2017	After Change	2017	Jan	23:34:00		23.5667	1	23.5667		Brisbane	Female	21		8	No	0.041	0.041	0.041	2
Entering	2	2017	After Change	2017	Jan	23:31:00		23.5167	1	23.5167		Brisbane	Male	25		16	Yes	0.163	0.163	0.163	2
Entering	2	2017	After Change	2017	Jan	23:30:00		23.5	1	23.5		Brisbane	Male	23		10	No	0.095	0.095	0.095	2
Entering	2	2017	After Change	2017	Jan	23:23:00		23.3833	1	23.3833		Brisbane	Female	54		3	No	0.015	0.015	0.015	2
Entering	2	2017	After Change	2017	Jan	23:22:00		23.3667	1	23.3667		Brisbane	Female	45		3	No	0.018	0.018	0.018	2
Entering	2	2017	After Change	2017	Jan	23:20:00		23.3333	1	23.3333		Brisbane	Male	19		18	No	0.05	0.05	0.05	2
Entering	2	2017	After Change	2017	Jan	23:20:00		23.3333	1	23.3333		Brisbane	Male	20		0	No	0	0		1
Entering	2	2017	After Change	2017	Jan	23:14:00		23.2333	1	23.2333		Brisbane	Female	18		4	No	0.016	0.016	0.016	2
Entering	2	2017	After Change	2017	Jan	23:13:00		23.2167	1	23.2167		Brisbane	Female	18		3	No	0.033	0.033	0.033	2
Entering	2	2017	After Change	2017	Jan	23:05:00		23.0833	1	23.0833		Brisbane	Female	18		4	No	0	0		1
Entering	2	2017	After Change	2017	Jan	23:03:00		23.05	1	23.05		Brisbane	Female	18		1	No	0	0		1
Entering	2	2017	After Change	2017	Jan	23:02:00		23.0333	1	23.0333		Brisbane	Female	18		3	No	0.028	0.028	0.028	2
Entering	2	2017	After Change	2017	Jan	23:00:00		23	1	23		Brisbane	Male	20		15	No	0.07	0.07	0.07	2
Entering	2	2017	After Change	2017	Jan	22:59:00		22.9833	1	22.9833		Brisbane	Male	19		6	No	0.062	0.062	0.062	2
Entering	2	2017	After Change	2017	Jan	22:58:00		22.9667	1	22.9667		Brisbane	Male	19		7	No	0.035	0.035	0.035	2
Entering	2	2017	After Change	2017	Jan	22:49:00		22.8167	1	22.8167		Brisbane	Female	18		4	No	0.077	0.077	0.077	2
Entering	2	2017	After Change	2017	Jan	22:48:00		22.8	1	22.8		Brisbane	Female	18		4	No	0.054	0.054	0.054	2
Entering	2	2017	After Change	2017	Jan	22:47:00		22.7833	1	22.7833		Brisbane	Male	18		4	No	0.021	0.021	0.021	2
Entering	2	2017	After Change	2017	Jan	22:46:00		22.7667	1	22.7667		Brisbane	Male	18		7	No	0.014	0.014	0.014	2
Entering	2	2017	After Change	2017	Jan	22:43:00		22.7167	1	22.7167		Brisbane	Female	22		1	No	0	0		1
Entering	2	2017	After Change	2017	Jan	22:43:00		22.7167	1	22.7167		Brisbane	Female	22		2	No	0	0		1
Entering	2	2017	After Change	2017	Jan	22:36:00		22.6	1	22.6		Brisbane	Male	29		2	No	0.022	0.022	0.022	2
Entering	2	2017	After Change	2017	Jan	22:34:00		22.5667	1	22.5667		Brisbane	Female	21		5	No	0.124	0.124	0.124	2
Entering	2	2017	After Change	2017	Jan	22:31:00		22.5167	1	22.5167		Brisbane	Female	20		4	No	0.074	0.074	0.074	2
Entering	2	2017	After Change	2017	Jan	22:28:00		22.4667	1	22.4667		Brisbane	Male	19		12	Yes	0.065	0.065	0.065	2
Entering	2	2017	After Change	2017	Jan	22:28:00		22.4667	1	22.4667		Brisbane	Male	20		14	No	0.171	0.171	0.171	2
Entering	2	2017	After Change	2017	Jan	22:21:00		22.35	1	22.35		Brisbane	Male	18		3	No	0.047	0.047	0.047	2
Entering	2	2017	After Change	2017	Jan	22:21:00		22.35	1	22.35		Brisbane	Female	19		2	No	0.019	0.019	0.019	2
Entering	2	2017	After Change	2017	Jan	22:20:00		22.3333	1	22.3333		Brisbane	Female	18		1	No	0	0		1
Entering	2	2017	After Change	2017	Jan	22:16:00		22.2667	1	22.2667		Brisbane	Male	20		10	No	0.114	0.114	0.114	2
Entering	2	2017	After Change	2017	Jan	22:16:00		22.2667	1	22.2667		Brisbane	Male	19		5	Yes	0.047	0.047	0.047	2
Entering	2	2017	After Change	2017	Jan	22:14:00		22.2333	1	22.2333		Brisbane	Male	19		14	No	0.125	0.125	0.125	2
Entering	2	2017	After Change	2017	Jan	22:13:00		22.2167	1	22.2167		Brisbane	Male	20		6	No	0.067	0.067	0.067	2
Entering	2	2017	After Change	2017	Jan	22:12:00		22.2	1	22.2		Brisbane	Male	19		4	No	0.051	0.051	0.051	2
Entering	2	2017	After Change	2017	Jan	22:10:00		22.1667	1	22.1667		Brisbane	Female	18		5	No	0.104	0.104	0.104	2
Entering	2	2017	After Change	2017	Jan	22:10:00		22.1667	1	22.1667		Brisbane	Male	19		2	No	0.056	0.056	0.056	2
Entering	2	2017	After Change	2017	Jan	22:09:00		22.15	1	22.15		Brisbane	Male	23		11	No	0.092	0.092	0.092	2
Entering	2	2017	After Change	2017	Jan	22:06:00		22.1	1	22.1		Brisbane	Male	20		6	No	0.137	0.137	0.137	2
Entering	2	2017	After Change	2017	Jan	22:06:00		22.1	1	22.1		Brisbane	Male	18		5	No	0.05	0.05	0.05	2
Entering	2	2017	After Change	2017	Jan	22:05:00		22.0833	1	22.0833		Brisbane	Male	18		0	No	0	0		1
Entering	2	2017	After Change	2017	Jan	22:02:00		22.0333	1	22.0333		Brisbane	Female	24		8	No	0.135	0.135	0.135	2
Entering	2	2017	After Change	2017	Jan	22:02:00		22.0333	1	22.0333		Brisbane	Female	20		0	No	0.056	0.056	0.056	2
Entering	2	2017	After Change	2017	Jan	22:02:00		22.0333	1	22.0333		Brisbane	Male	20		0	No	0	0		1
Entering	2	2017	After Change	2017	Jan	22:00:00		22	1	22		Brisbane	Female	29		8	No	0.178	0.178	0.178	2
Entering	2	2017	After Change	2017	Jan	21:58:00		21.9667	1	21.9667		Brisbane	Female	18		4	No	0.047	0.047	0.047	2
Entering	2	2017	After Change	2017	Jan	21:58:00		21.9667	1	21.9667		Brisbane	Male	19		5	No	0	0		1
Entering	2	2017	After Change	2017	Jan	21:52:00		21.8667	1	21.8667		Brisbane	Male	26		3	No	0.044	0.044	0.044	2
Entering	2	2017	After Change	2017	Jan	21:50:00		21.8333	1	21.8333		Brisbane	Male	21		35	No	0.186	0.186	0.186	2
Entering	2	2017	After Change	2017	Jan	21:50:00		21.8333	1	21.8333		Brisbane	Male	20		6	No	0.155	0.155	0.155	2
Entering	2	2017	After Change	2017	Jan	21:44:00		21.7333	1	21.7333		Brisbane	Male	27		8	Yes	0.03	0.03	0.03	2
Entering	2	2017	After Change	2017	Jan	21:41:00		21.6833	1	21.6833		Brisbane	Female	23		4	No	0.046	0.046	0.046	2
Entering	2	2017	After Change	2017	Jan	21:40:00		21.6667	1	21.6667		Brisbane	Male	20		8	No	0.107	0.107	0.107	2
Entering	2	2017	After Change	2017	Jan	21:40:00		21.6667	1	21.6667		Brisbane	Male	23		12	Yes	0.088	0.088	0.088	2
Entering	2	2017	After Change	2017	Jan	23:49:00		23.8167	1	23.8167		Brisbane	Male	22		1	Yes	0	0		1
Entering	2	2017	After Change	2017	Jan	23:41:00		23.6833	1	23.6833		Brisbane	Female	21		3	No	0.049	0.049	0.049	2
Entering	2	2017	After Change	2017	Jan	23:40:00		23.6667	1	23.6667		Brisbane	Female	18		8	No	0.107	0.107	0.107	2
Entering	2	2017	After Change	2017	Jan	23:39:00		23.65	1	23.65		Brisbane	Female	18		5	No	0.061	0.061	0.061	2
Entering	2	2017	After Change	2017	Jan	23:37:00		23.6167	1	23.6167		Brisbane	Female	19		2	No	0.112	0.112	0.112	2
Entering	2	2017	After Change	2017	Jan	23:37:00		23.6167	1	23.6167		Brisbane	Male	23		6	No	0.055	0.055	0.055	2
Entering	2	2017	After Change	2017	Jan	23:36:00		23.6	1	23.6		Brisbane	Male	25		1	No	0	0		1
Entering	2	2017	After Change	2017	Jan	23:35:00		23.5833	1	23.5833		Brisbane	Male	19		2	No	0.12	0.12	0.12	2
Entering	2	2017	After Change	2017	Jan	23:30:00		23.5	1	23.5		Brisbane	Male	31		3	No	0.024	0.024	0.024	2
Entering	2	2017	After Change	2017	Jan	23:28:00		23.4667	1	23.4667		Brisbane	Male	21		0	No	0.024	0.024	0.024	2
Entering	2	2017	After Change	2017	Jan	23:16:00		23.2667	1	23.2667		Brisbane	Male	28		5	No	0.047	0.047	0.047	2
Entering	2	2017	After Change	2017	Jan	23:16:00		23.2667	1	23.2667		Brisbane	Female	23		7	No	0.075	0.075	0.075	2
Entering	2	2017	After Change	2017	Jan	23:14:00		23.2333	1	23.2333		Brisbane	Female	19		3	No	0.017	0.017	0.017	2
Entering	2	2017	After Change	2017	Jan	23:13:00		23.2167	1	23.2167		Brisbane	Female	21		24	No	0.084	0.084	0.084	2
Entering	2	2017	After Change	2017	Jan	23:13:00		23.2167	1	23.2167		Brisbane	Female	19		11	No	0.083	0.083	0.083	2
Entering	2	2017	After Change	2017	Jan	22:53:00		22.8833	1	22.8833		Brisbane	Female	22		5	No	0.045	0.045	0.045	2
Entering	2	2017	After Change	2017	Jan	22:49:00		22.8167	1	22.8167		Brisbane	Male	34		0	No	0	0		1
Entering	2	2017	After Change	2017	Jan	22:49:00		22.8167	1	22.8167		Brisbane	Female	30		0	Yes	0	0		1
Entering	2	2017	After Change	2017	Jan	22:33:00		22.55	1	22.55		Brisbane	Male	18		17	Yes	0.08	0.08	0.08	2
Entering	2	2017	After Change	2017	Jan	22:32:00		22.5333	1	22.5333		Brisbane	Male	18		15	No	0.13	0.13	0.13	2
Entering	2	2017	After Change	2017	Jan	22:16:00		22.2667	1	22.2667		Brisbane	Male	23		0	No	0	0		1
Entering	2	2017	After Change	2017	Jan	22:15:00		22.25	1	22.25		Brisbane	Male	22		0	No	0	0		1
Entering	2	2017	After Change	2017	Jan	22:05:00		22.0833	1	22.0833		Brisbane	Female	25		2	No	0	0		1
Entering	2	2017	After Change	2017	Jan	22:05:00		22.0833	1	22.0833		Brisbane	Male	25		5	Yes	0.109	0.109	0.109	2
Entering	2	2017	After Change	2017	Jan	22:03:00		22.05	1	22.05		Brisbane	Male	19		7	No	0.083	0.083	0.083	2
Entering	2	2017	After Change	2017	Jan	22:02:00		22.0333	1	22.0333		Brisbane	Female	19		3	No	0.022	0.022	0.022	2
Entering	2	2017	After Change	2017	Jan	21:36:00		21.6	1	21.6		Brisbane	Male	19		6	No	0.072	0.072	0.072	2
Entering	2	2017	After Change	2017	Jan	21:35:00		21.5833	1	21.5833		Brisbane	Male	19		5	No	0.027	0.027	0.027	2
Entering	2	2017	After Change	2017	Jan	21:33:00		21.55	1	21.55		Brisbane	Female	21		0	No	0	0		1
Entering	2	2017	After Change	2017	Jan	21:33:00		21.55	1	21.55		Brisbane	Male	21		0	No	0	0		1
Entering	2	2017	After Change	2017	Jan	21:32:00		21.5333	1	21.5333		Brisbane	Male	18		1	No	0	0		1
Entering	2	2017	After Change	2017	Jan	21:31:00		21.5167	1	21.5167		Brisbane	Female	18		5	No	0.064	0.064	0.064	2
Entering	2	2017	After Change	2017	Jan	21:30:00		21.5	1	21.5		Brisbane	Male	18		1	No	0	0		1
Entering	2	2017	After Change	2017	Jan	22:51:00		22.85	1	22.85		Brisbane	Female	20		22	No	0.022	0.022	0.022	2
Entering	2	2017	After Change	2017	Jan	22:50:00		22.8333	1	22.8333		Brisbane	Female	20		22	No	0.056	0.056	0.056	2
Entering	2	2017	After Change	2017	Jan	22:21:00		22.35	1	22.35		Brisbane	Female	20		5	No	0.06	0.06	0.06	2
Entering	2	2017	After Change	2017	Jan	22:19:00		22.3167	1	22.3167		Brisbane	Female	20		10	No	0.048	0.048	0.048	2
Entering	2	2017	After Change	2017	Jan	22:19:00		22.3167	1	22.3167		Brisbane	Female	20		11	No	0.12	0.12	0.12	2
Entering	2	2017	After Change	2017	Jan	22:17:00		22.2833	1	22.2833		Brisbane	Male	19		13	No	0.183	0.183	0.183	2
Entering	2	2017	After Change	2017	Jan	22:05:00		22.0833	1	22.0833		Brisbane	Male	19		13	No	0.112	0.112	0.112	2
Entering	2	2017	After Change	2017	Jan	22:05:00		22.0833	1	22.0833		Brisbane	Male	19		25	No	0.116	0.116	0.116	2
Entering	2	2017	After Change	2017	Jan	21:44:00		21.7333	1	21.7333		Brisbane	Male	24		15	Yes	0.166	0.166	0.166	2
Entering	2	2017	After Change	2017	Jan	21:41:00		21.6833	1	21.6833		Brisbane	Female	28		5	No	0.104	0.104	0.104	2
Entering	2	2017	After Change	2017	Jan	21:39:00		21.65	1	21.65		Brisbane	Female	25		5	No	0.083	0.083	0.083	2
Entering	2	2017	After Change	2017	Jan	21:39:00		21.65	1	21.65		Brisbane	Male	25		5	No	0.094	0.094	0.094	2
Entering	2	2017	After Change	2017	Jan	21:36:00		21.6	1	21.6		Brisbane	Male	21		14	No	0.079	0.079	0.079	2
Entering	2	2017	After Change	2017	Jan	21:34:00		21.5667	1	21.5667		Brisbane	Male	20		14	No	0.101	0.101	0.101	2
Entering	2	2017	After Change	2017	Jan	21:30:00		21.5	1	21.5		Brisbane	Female	18		12	Yes	0.047	0.047	0.047	2
Entering	2	2017	After Change	2017	Jan	21:30:00		21.5	1	21.5		Brisbane	Male	19		2	No	0	0		1
Entering	2	2017	After Change	2017	Jan	21:28:00		21.4667	1	21.4667		Brisbane	Female	23		8	No	0.059	0.059	0.059	2
Entering	2	2017	After Change	2017	Jan	21:18:00		21.3	1	21.3		Brisbane	Male	19		30	No	0.138	0.138	0.138	2
Entering	2	2017	After Change	2017	Jan	21:15:00		21.25	1	21.25		Brisbane	Female	18		30	Yes	0	0		1
Entering	2	2017	After Change	2017	Jan	21:15:00		21.25	1	21.25		Brisbane	Female	17		30	No	0.021	0.021	0.021	2
Entering	2	2017	After Change	2017	Jan	00:53:00		0.883333	1	24.8833		Brisbane	Male	19		6	Yes	0.134	0.134	0.134	2
Entering	2	2017	After Change	2017	Jan	00:42:00		0.7	1	24.7		Brisbane	Male	26		9	No	0.054	0.054	0.054	2
Entering	2	2017	After Change	2017	Jan	00:13:00		0.216667	1	24.2167		Brisbane	Male	19		3	No	0.07	0.07	0.07	2
Entering	2	2017	After Change	2017	Jan	00:11:00		0.183333	1	24.1833		Brisbane	Female	20		10	No	0.082	0.082	0.082	2
Entering	2	2017	After Change	2017	Jan	23:56:00		23.9333	1	23.9333		Brisbane	Female	19		6	No	0.152	0.152	0.152	2
Entering	2	2017	After Change	2017	Jan	23:53:00		23.8833	1	23.8833		Brisbane	Male	23		10	No	0.182	0.182	0.182	2
Entering	2	2017	After Change	2017	Jan	23:16:00		23.2667	1	23.2667		Brisbane	Female	21		3	No	0.11	0.11	0.11	2
Entering	2	2017	After Change	2017	Jan	23:12:00		23.2	1	23.2		Brisbane	Female	19		3	No	0.076	0.076	0.076	2
Entering	2	2017	After Change	2017	Jan	22:49:00		22.8167	1	22.8167		Brisbane	Male	22		10	No	0.042	0.042	0.042	2
Entering	2	2017	After Change	2017	Jan	22:47:00		22.7833	1	22.7833		Brisbane	Male	27		27	No	0.149	0.149	0.149	2
Entering	2	2017	After Change	2017	Jan	22:43:00		22.7167	1	22.7167		Brisbane	Male	18		2	No	0.024	0.024	0.024	2
Entering	2	2017	After Change	2017	Jan	22:38:00		22.6333	1	22.6333		Brisbane	Female	19		3	No	0.022	0.022	0.022	2
Entering	2	2017	After Change	2017	Jan	22:31:00		22.5167	1	22.5167		Brisbane	Female	25		3	No	0.065	0.065	0.065	2
Entering	2	2017	After Change	2017	Jan	22:27:00		22.45	1	22.45		Brisbane	Female	19		0	No	0	0		1
Entering	2	2017	After Change	2017	Jan	22:09:00		22.15	1	22.15		Brisbane	Female	24		3	No	0.072	0.072	0.072	2
Entering	2	2017	After Change	2017	Jan	22:02:00		22.0333	1	22.0333		Brisbane	Female	22		6	No	0.013	0.013	0.013	2
Entering	2	2017	After Change	2017	Jan	21:59:00		21.9833	1	21.9833		Brisbane	Female	18		3	Yes	0	0		1
Entering	2	2017	After Change	2017	Jan	21:49:00		21.8167	1	21.8167		Brisbane	Female	19		6	Yes	0.033	0.033	0.033	2
Entering	2	2017	After Change	2017	Jan	21:47:00		21.7833	1	21.7833		Brisbane	Male	32		6	No	0.113	0.113	0.113	2
Entering	2	2017	After Change	2017	Jan	01:07:00		1.11667	1	25.1167		Brisbane	Male	18		5	No	0	0		1
Entering	2	2017	After Change	2017	Jan	01:05:00		1.08333	1	25.0833		Brisbane	Male	18		4	No	0.027	0.027	0.027	2
Entering	2	2017	After Change	2017	Jan	01:05:00		1.08333	1	25.0833		Brisbane	Male	21		6	No	0.087	0.087	0.087	2
Entering	2	2017	After Change	2017	Jan	01:00:00		1	1	25		Brisbane	Male	18		0	No	0.01	0.01	0.01	2
Entering	2	2017	After Change	2017	Jan	00:59:00		0.983333	1	24.9833		Brisbane	Male	18		7	Yes	0	0		1
Entering	2	2017	After Change	2017	Jan	00:52:00		0.866667	1	24.8667		Brisbane	Female	21		6	No	0.094	0.094	0.094	2
Entering	2	2017	After Change	2017	Jan	00:52:00		0.866667	1	24.8667		Brisbane	Male	20		8	No	0.093	0.093	0.093	2
Entering	2	2017	After Change	2017	Jan	00:32:00		0.533333	1	24.5333		Brisbane	Female	20		5	No	0.113	0.113	0.113	2
Entering	2	2017	After Change	2017	Jan	00:32:00		0.533333	1	24.5333		Brisbane	Female	20		5	No	0.127	0.127	0.127	2
Entering	2	2017	After Change	2017	Jan	23:58:00		23.9667	1	23.9667		Brisbane	Male	27		6	No	0.117	0.117	0.117	2
Entering	2	2017	After Change	2017	Jan	23:58:00		23.9667	1	23.9667		Brisbane	Male	19		6	No	0.083	0.083	0.083	2
Entering	2	2017	After Change	2017	Jan	23:50:00		23.8333	1	23.8333		Brisbane	Female	23		2	No	0	0		1
Entering	2	2017	After Change	2017	Jan	23:49:00		23.8167	1	23.8167		Brisbane	Male	23		4	No	0.019	0.019	0.019	2
Entering	2	2017	After Change	2017	Jan	23:44:00		23.7333	1	23.7333		Brisbane	Male	26		10	No	0.105	0.105	0.105	2
Entering	2	2017	After Change	2017	Jan	23:43:00		23.7167	1	23.7167		Brisbane	Female	23		5	No	0.049	0.049	0.049	2
Entering	2	2017	After Change	2017	Jan	23:41:00		23.6833	1	23.6833		Brisbane	Male	18		6	No	0.05	0.05	0.05	2
Entering	2	2017	After Change	2017	Jan	23:41:00		23.6833	1	23.6833		Brisbane	Female	18		4	No	0.067	0.067	0.067	2
Entering	2	2017	After Change	2017	Jan	23:40:00		23.6667	1	23.6667		Brisbane	Male	18		12	No	0.12	0.12	0.12	2
Entering	2	2017	After Change	2017	Jan	23:40:00		23.6667	1	23.6667		Brisbane	Male	18		10	No	0.088	0.088	0.088	2
Entering	2	2017	After Change	2017	Jan	23:27:00		23.45	1	23.45		Brisbane	Female	22		10	No	0.105	0.105	0.105	2
Entering	2	2017	After Change	2017	Jan	23:25:00		23.4167	1	23.4167		Brisbane	Female	23		11	No	0.112	0.112	0.112	2
Entering	2	2017	After Change	2017	Jan	23:25:00		23.4167	1	23.4167		Brisbane	Female	24		10	No	0.152	0.152	0.152	2
Entering	2	2017	After Change	2017	Jan	23:17:00		23.2833	1	23.2833		Brisbane	Female	18		0	No	0	0		1
Entering	2	2017	After Change	2017	Jan	23:17:00		23.2833	1	23.2833		Brisbane	Female	18		1	No	0	0		1
Entering	2	2017	After Change	2017	Jan	23:12:00		23.2	1	23.2		Brisbane	Male	24		7	No	0.082	0.082	0.082	2
Entering	2	2017	After Change	2017	Jan	23:12:00		23.2	1	23.2		Brisbane	Female	29		0	Yes	0	0		1
Entering	2	2017	After Change	2017	Jan	22:43:00		22.7167	1	22.7167		Brisbane	Male	23		11	No	0.129	0.129	0.129	2
Entering	2	2017	After Change	2017	Jan	22:42:00		22.7	1	22.7		Brisbane	Male	19		8	No	0.092	0.092	0.092	2
Entering	2	2017	After Change	2017	Jan	22:35:00		22.5833	1	22.5833		Brisbane	Male	18		3	No	0.12	0.12	0.12	2
Entering	2	2017	After Change	2017	Jan	22:35:00		22.5833	1	22.5833		Brisbane	Male	18		0	No	0	0		1
Entering	2	2017	After Change	2017	Jan	22:33:00		22.55	1	22.55		Brisbane	Female	18		4	No	0	0		1
Entering	2	2017	After Change	2017	Jan	22:32:00		22.5333	1	22.5333		Brisbane	Male	19		5	No	0	0		1
Entering	2	2017	After Change	2017	Jan	22:20:00		22.3333	1	22.3333		Brisbane	Male	18		7	No	0	0		1
Entering	2	2017	After Change	2017	Jan	22:19:00		22.3167	1	22.3167		Brisbane	Male	21		12	No	0.02	0.02	0.02	2
Entering	2	2017	After Change	2017	Jan	22:19:00		22.3167	1	22.3167		Brisbane	Male	20		7	No	0.096	0.096	0.096	2
Entering	2	2017	After Change	2017	Jan	22:17:00		22.2833	1	22.2833		Brisbane	Female	22		1	No	0	0		1
Entering	2	2017	After Change	2017	Jan	22:16:00		22.2667	1	22.2667		Brisbane	Female	18		0	No	0	0		1
Entering	2	2017	After Change	2017	Jan	22:16:00		22.2667	1	22.2667		Brisbane	Female	19		0	Yes	0	0		1
Entering	2	2017	After Change	2017	Jan	22:13:00		22.2167	1	22.2167		Brisbane	Male	27		9	No	0.062	0.062	0.062	2
Entering	2	2017	After Change	2017	Jan	22:13:00		22.2167	1	22.2167		Brisbane	Male	26		7	No	0.076	0.076	0.076	2
Entering	2	2017	After Change	2017	Jan	22:11:00		22.1833	1	22.1833		Brisbane	Male	19		8	No	0.102	0.102	0.102	2
Entering	2	2017	After Change	2017	Jan	22:11:00		22.1833	1	22.1833		Brisbane	Female	18		2	No	0.06	0.06	0.06	2
Entering	2	2017	After Change	2017	Jan	22:08:00		22.1333	1	22.1333		Brisbane	Male	29		15	Yes	0.082	0.082	0.082	2
Entering	2	2017	After Change	2017	Jan	22:05:00		22.0833	1	22.0833		Brisbane	Female	21		4	No	0.113	0.113	0.113	2
Entering	2	2017	After Change	2017	Jan	22:02:00		22.0333	1	22.0333		Brisbane	Male	24		15	No	0.156	0.156	0.156	2
Entering	2	2017	After Change	2017	Jan	21:59:00		21.9833	1	21.9833		Brisbane	Female	18		4	No	0.02	0.02	0.02	2
Entering	2	2017	After Change	2017	Jan	21:59:00		21.9833	1	21.9833		Brisbane	Male	20		5	No	0.078	0.078	0.078	2
Entering	2	2017	After Change	2017	Jan	21:56:00		21.9333	1	21.9333		Brisbane	Female	27		6	No	0.103	0.103	0.103	2
Entering	2	2017	After Change	2017	Jan	21:55:00		21.9167	1	21.9167		Brisbane	Female	26		12	No	0.099	0.099	0.099	2
Entering	2	2017	After Change	2017	Jan	21:50:00		21.8333	1	21.8333		Brisbane	Female	20		5	No	0.031	0.031	0.031	2
Entering	2	2017	After Change	2017	Jan	21:50:00		21.8333	1	21.8333		Brisbane	Male	18		20	No	0.125	0.125	0.125	2
Entering	2	2017	After Change	2017	Jan	21:49:00		21.8167	1	21.8167		Brisbane	Female	28		5	No	0.057	0.057	0.057	2
Entering	2	2017	After Change	2017	Jan	21:49:00		21.8167	1	21.8167		Brisbane	Male	19		20	No	0.106	0.106	0.106	2
Entering	2	2017	After Change	2017	Jan	21:43:00		21.7167	1	21.7167		Brisbane	Male	18		11	No	0.133	0.133	0.133	2
Entering	2	2017	After Change	2017	Jan	21:41:00		21.6833	1	21.6833		Brisbane	Male	18		8	No	0.149	0.149	0.149	2
Entering	2	2017	After Change	2017	Jan	21:36:00		21.6	1	21.6		Brisbane	Female	51		4	No	0.093	0.093	0.093	2
Entering	2	2017	After Change	2017	Jan	21:33:00		21.55	1	21.55		Brisbane	Male	32		6	No	0.274	0.274	0.274	2
Entering	2	2017	After Change	2017	Jan	21:31:00		21.5167	1	21.5167		Brisbane	Male	23		6	No	0.068	0.068	0.068	2
Entering	2	2017	After Change	2017	Jan	21:30:00		21.5	1	21.5		Brisbane	Male	24		4	No	0.032	0.032	0.032	2
Entering	2	2017	After Change	2017	Jan	21:27:00		21.45	1	21.45		Brisbane	Female	18		0	No	0	0		1
Entering	2	2017	After Change	2017	Jan	21:27:00		21.45	1	21.45		Brisbane	Female	18		0	No	0	0		1
Entering	2	2017	After Change	2017	Jan	21:15:00		21.25	1	21.25		Brisbane	Female	24		1	No	0	0		1
Entering	2	2017	After Change	2017	Jan	23:53:00		23.8833	1	23.8833		Brisbane	Female	19		3	No	0	0		1
Entering	2	2017	After Change	2017	Jan	23:49:00		23.8167	1	23.8167		Brisbane	Female	20		6	No	0.023	0.023	0.023	2
Entering	2	2017	After Change	2017	Jan	23:45:00		23.75	1	23.75		Brisbane	Female	18		5	No	0	0		1
Entering	2	2017	After Change	2017	Jan	23:42:00		23.7	1	23.7		Brisbane	Male	32		6	No	0	0		1
Entering	2	2017	After Change	2017	Jan	23:32:00		23.5333	1	23.5333		Brisbane	Male	29		3	No	0.011	0.011	0.011	2
Entering	2	2017	After Change	2017	Jan	23:29:00		23.4833	1	23.4833		Brisbane	Male	31		4	No	0.081	0.081	0.081	2
Entering	2	2017	After Change	2017	Jan	23:26:00		23.4333	1	23.4333		Brisbane	Male	31		6	No	0.044	0.044	0.044	2
Entering	2	2017	After Change	2017	Jan	23:22:00		23.3667	1	23.3667		Brisbane	Male	30		4	No	0.012	0.012	0.012	2
Entering	2	2017	After Change	2017	Jan	23:10:00		23.1667	1	23.1667		Brisbane	Male	18		1	No	0	0		1
Entering	2	2017	After Change	2017	Jan	23:10:00		23.1667	1	23.1667		Brisbane	Male	18		6	No	0.047	0.047	0.047	2
Entering	2	2017	After Change	2017	Jan	23:09:00		23.15	1	23.15		Brisbane	Female	18		1	No	0	0		1
Entering	2	2017	After Change	2017	Jan	22:59:00		22.9833	1	22.9833		Brisbane	Female	22		2	No	0.017	0.017	0.017	2
Entering	2	2017	After Change	2017	Jan	22:57:00		22.95	1	22.95		Brisbane	Female	19		2	No	0.011	0.011	0.011	2
Entering	2	2017	After Change	2017	Jan	22:47:00		22.7833	1	22.7833		Brisbane	Male	22		7	Yes	0.088	0.088	0.088	2
Entering	2	2017	After Change	2017	Jan	22:44:00		22.7333	1	22.7333		Brisbane	Female	26		4	Yes	0.012	0.012	0.012	2
Entering	2	2017	After Change	2017	Jan	22:42:00		22.7	1	22.7		Brisbane	Male	24		6	Yes	0.039	0.039	0.039	2
Entering	2	2017	After Change	2017	Jan	22:39:00		22.65	1	22.65		Brisbane	Male	38		0	No	0	0		1
Entering	2	2017	After Change	2017	Jan	22:36:00		22.6	1	22.6		Brisbane	Male	23		6	Yes	0.041	0.041	0.041	2
Entering	2	2017	After Change	2017	Jan	22:32:00		22.5333	1	22.5333		Brisbane	Male	22		4	No	0.046	0.046	0.046	2
Entering	2	2017	After Change	2017	Jan	22:31:00		22.5167	1	22.5167		Brisbane	Male	23		6	No	0.074	0.074	0.074	2
Entering	2	2017	After Change	2017	Jan	22:31:00		22.5167	1	22.5167		Brisbane	Male	21		0	No	0	0		1
Entering	2	2017	After Change	2017	Jan	22:22:00		22.3667	1	22.3667		Brisbane	Female	19		10	No	0.09	0.09	0.09	2
Entering	2	2017	After Change	2017	Jan	22:22:00		22.3667	1	22.3667		Brisbane	Male	20		7	Yes	0.149	0.149	0.149	2
Entering	2	2017	After Change	2017	Jan	22:14:00		22.2333	1	22.2333		Brisbane	Male	21		0	No	0	0		1
Entering	2	2017	After Change	2017	Jan	22:08:00		22.1333	1	22.1333		Brisbane	Male	18		5	No	0	0		1
Entering	2	2017	After Change	2017	Jan	22:07:00		22.1167	1	22.1167		Brisbane	Female	18		15	No	0.082	0.082	0.082	2
Entering	2	2017	After Change	2017	Jan	22:06:00		22.1	1	22.1		Brisbane	Male	18		3	No	0.021	0.021	0.021	2
Entering	2	2017	After Change	2017	Jan	21:58:00		21.9667	1	21.9667		Brisbane	Male	18		3	No	0.023	0.023	0.023	2
Entering	2	2017	After Change	2017	Jan	21:58:00		21.9667	1	21.9667		Brisbane	Female	18		0	No	0	0		1
Entering	2	2017	After Change	2017	Jan	21:54:00		21.9	1	21.9		Brisbane	Female	22		1	No	0	0		1
Entering	2	2017	After Change	2017	Jan	21:54:00		21.9	1	21.9		Brisbane	Female	18		1	No	0	0		1
Entering	2	2017	After Change	2017	Jan	21:48:00		21.8	1	21.8		Brisbane	Male	18		6	No	0.093	0.093	0.093	2
Entering	2	2017	After Change	2017	Jan	21:46:00		21.7667	1	21.7667		Brisbane	Male	18		5	No	0.098	0.098	0.098	2
Entering	2	2017	After Change	2017	Jan	21:44:00		21.7333	1	21.7333		Brisbane	Male	25		3	No	0.01	0.01	0.01	2
Entering	2	2017	After Change	2017	Jan	21:37:00		21.6167	1	21.6167		Brisbane	Male	23		2	No	0	0		1
Entering	2	2017	After Change	2017	Jan	21:37:00		21.6167	1	21.6167		Brisbane	Male	23		4	No	0.055	0.055	0.055	2
Entering	2	2017	After Change	2017	Jan	21:30:00		21.5	1	21.5		Brisbane	Female	26		1	No	0	0		1
Entering	2	2017	After Change	2017	Jan	21:30:00		21.5	1	21.5		Brisbane	Female	25		4	No	0.033	0.033	0.033	2
Entering	2	2017	After Change	2017	Jan	21:28:00		21.4667	1	21.4667		Brisbane	Female	18		0	No	0	0		1
Entering	2	2017	After Change	2017	Jan	21:27:00		21.45	1	21.45		Brisbane	Female	18		0	No	0	0		1
Entering	2	2017	After Change	2017	Jan	01:00:00		1	1	25		Brisbane	Male	19		7	No	0.119	0.119	0.119	2
Entering	2	2017	After Change	2017	Jan	00:56:00		0.933333	1	24.9333		Brisbane	Male	19		5	No	0.087	0.087	0.087	2
Entering	2	2017	After Change	2017	Jan	00:56:00		0.933333	1	24.9333		Brisbane	Female	20		6	No	0.136	0.136	0.136	2
Entering	2	2017	After Change	2017	Jan	00:55:00		0.916667	1	24.9167		Brisbane	Female	18		4	No	0.114	0.114	0.114	2
Entering	2	2017	After Change	2017	Jan	00:53:00		0.883333	1	24.8833		Brisbane	Male	19		10	No	0.13	0.13	0.13	2
Entering	2	2017	After Change	2017	Jan	00:49:00		0.816667	1	24.8167		Brisbane	Female	19		1	No	0.029	0.029	0.029	2
Entering	2	2017	After Change	2017	Jan	00:46:00		0.766667	1	24.7667		Brisbane	Female	21		3	No	0.104	0.104	0.104	2
Entering	2	2017	After Change	2017	Jan	00:44:00		0.733333	1	24.7333		Brisbane	Male	27		9	No	0.079	0.079	0.079	2
Entering	2	2017	After Change	2017	Jan	00:40:00		0.666667	1	24.6667		Brisbane	Male	20		0	Yes	0.043	0.043	0.043	2
Entering	2	2017	After Change	2017	Jan	00:33:00		0.55	1	24.55		Brisbane	Male	21		6	No	0.038	0.038	0.038	2
Entering	2	2017	After Change	2017	Jan	00:29:00		0.483333	1	24.4833		Brisbane	Male	21		6	No	0.058	0.058	0.058	2
Entering	2	2017	After Change	2017	Jan	00:23:00		0.383333	1	24.3833		Brisbane	Male	21		0	No	0.095	0.095	0.095	2
Entering	2	2017	After Change	2017	Jan	00:17:00		0.283333	1	24.2833		Brisbane	Male	28		2	Yes	0.148	0.148	0.148	2
Entering	2	2017	After Change	2017	Jan	00:15:00		0.25	1	24.25		Brisbane	Male	19		10	No	0.061	0.061	0.061	2
Entering	2	2017	After Change	2017	Jan	00:14:00		0.233333	1	24.2333		Brisbane	Female	18		5	Yes	0.049	0.049	0.049	2
Entering	2	2017	After Change	2017	Jan	00:12:00		0.2	1	24.2		Brisbane	Male	19		5	No	0.056	0.056	0.056	2
Entering	2	2017	After Change	2017	Jan	23:56:00		23.9333	1	23.9333		Brisbane	Female	26		2	No	0.052	0.052	0.052	2
Entering	2	2017	After Change	2017	Jan	23:55:00		23.9167	1	23.9167		Brisbane	Male	28		2	No	0.069	0.069	0.069	2
Entering	2	2017	After Change	2017	Jan	23:54:00		23.9	1	23.9		Brisbane	Male	24		2	No	0.084	0.084	0.084	2
Entering	2	2017	After Change	2017	Jan	23:15:00		23.25	1	23.25		Brisbane	Male	21		4	No	0.13	0.13	0.13	2
Entering	2	2017	After Change	2017	Jan	23:14:00		23.2333	1	23.2333		Brisbane	Female	22		2	No	0.069	0.069	0.069	2
Entering	2	2017	After Change	2017	Jan	23:08:00		23.1333	1	23.1333		Brisbane	Female	20		6	No	0.243	0.243	0.243	2
Entering	2	2017	After Change	2017	Jan	23:07:00		23.1167	1	23.1167		Brisbane	Female	19		4	No	0.043	0.043	0.043	2
Entering	2	2017	After Change	2017	Jan	23:03:00		23.05	1	23.05		Brisbane	Male	18		7	No	0.147	0.147	0.147	2
Entering	2	2017	After Change	2017	Jan	23:02:00		23.0333	1	23.0333		Brisbane	Male	19		8	No	0.159	0.159	0.159	2
Entering	2	2017	After Change	2017	Jan	23:00:00		23	1	23		Brisbane	Male	27		9	No	0.084	0.084	0.084	2
Entering	2	2017	After Change	2017	Jan	22:54:00		22.9	1	22.9		Brisbane	Male	22		7	No	0.124	0.124	0.124	2
Entering	2	2017	After Change	2017	Jan	22:50:00		22.8333	1	22.8333		Brisbane	Male	25		13	No	0.05	0.05	0.05	2
Entering	2	2017	After Change	2017	Jan	22:47:00		22.7833	1	22.7833		Brisbane	Male	17		0	No	0.022	0.022	0.022	2
Entering	2	2017	After Change	2017	Jan	22:45:00		22.75	1	22.75		Brisbane	Male	18		3	No	0.017	0.017	0.017	2
Entering	2	2017	After Change	2017	Jan	22:42:00		22.7	1	22.7		Brisbane	Male	18		7	No	0	0		1
Entering	2	2017	After Change	2017	Jan	22:39:00		22.65	1	22.65		Brisbane	Female	19		7	No	0.056	0.056	0.056	2
Entering	2	2017	After Change	2017	Jan	22:32:00		22.5333	1	22.5333		Brisbane	Female	20		6	No	0.075	0.075	0.075	2
Entering	2	2017	After Change	2017	Jan	22:32:00		22.5333	1	22.5333		Brisbane	Female	20		2	No	0	0		1
Entering	2	2017	After Change	2017	Jan	22:32:00		22.5333	1	22.5333		Brisbane	Female	33		3	No	0.039	0.039	0.039	2
Entering	2	2017	After Change	2017	Jan	22:28:00		22.4667	1	22.4667		Brisbane	Female	18		0	No	0	0		1
Entering	2	2017	After Change	2017	Jan	22:03:00		22.05	1	22.05		Brisbane	Female	20		1	No	0	0		1
Entering	2	2017	After Change	2017	Jan	22:00:00		22	1	22		Brisbane	Female	19		3	No	0	0		1
Entering	2	2017	After Change	2017	Jan	21:59:00		21.9833	1	21.9833		Brisbane	Female	20		3	No	0.013	0.013	0.013	2
Entering	2	2017	After Change	2017	Jan	21:51:00		21.85	1	21.85		Brisbane	Male	35		1	No	0.073	0.073	0.073	2
Entering	2	2017	After Change	2017	Jan	21:49:00		21.8167	1	21.8167		Brisbane	Male	24		10	No	0.093	0.093	0.093	2
Entering	2	2017	After Change	2017	Jan	21:41:00		21.6833	1	21.6833		Brisbane	Female	20		5	No	0.037	0.037	0.037	2
Entering	2	2017	After Change	2017	Jan	21:40:00		21.6667	1	21.6667		Brisbane	Female	19		4	No	0.01	0.01	0.01	2
Entering	2	2017	After Change	2017	Jan	21:38:00		21.6333	1	21.6333		Brisbane	Female	19		6	No	0.032	0.032	0.032	2
Entering	2	2017	After Change	2017	Jan	21:37:00		21.6167	1	21.6167		Brisbane	Female	20		6	No	0.009	0.009	0.009	2
Entering	2	2017	After Change	2017	Jan	21:35:00		21.5833	1	21.5833		Brisbane	Female	19		5	No	0.034	0.034	0.034	2
Entering	2	2017	After Change	2017	Feb	00:03:00		0.05	1	24.05		Brisbane	Female	19		6	No	0.038	0.038	0.038	2
Entering	2	2017	After Change	2017	Feb	00:01:00		0.0166667	1	24.0167		Brisbane	Female	19		4	No	0.05	0.05	0.05	2
Entering	2	2017	After Change	2017	Feb	23:52:00		23.8667	1	23.8667		Brisbane	Male	21		1	No	0.063	0.063	0.063	2
Entering	2	2017	After Change	2017	Feb	23:46:00		23.7667	1	23.7667		Brisbane	Female	19		4	No	0.081	0.081	0.081	2
Entering	2	2017	After Change	2017	Feb	23:43:00		23.7167	1	23.7167		Brisbane	Female	19		3	No	0.063	0.063	0.063	2
Entering	2	2017	After Change	2017	Feb	23:43:00		23.7167	1	23.7167		Brisbane	Male	22		5	Yes	0.053	0.053	0.053	2
Entering	2	2017	After Change	2017	Feb	23:38:00		23.6333	1	23.6333		Brisbane	Male	25		15	No	0.185	0.185	0.185	2
Entering	2	2017	After Change	2017	Feb	23:18:00		23.3	1	23.3		Brisbane	Female	19		6	No	0.117	0.117	0.117	2
Entering	2	2017	After Change	2017	Feb	23:16:00		23.2667	1	23.2667		Brisbane	Female	18		8	No	0.109	0.109	0.109	2
Entering	2	2017	After Change	2017	Feb	23:15:00		23.25	1	23.25		Brisbane	Female	19		4	Yes	0.053	0.053	0.053	2
Entering	2	2017	After Change	2017	Feb	22:46:00		22.7667	1	22.7667		Brisbane	Female	20		4	No	0.049	0.049	0.049	2
Entering	2	2017	After Change	2017	Feb	22:42:00		22.7	1	22.7		Brisbane	Male	29		9	No	0.086	0.086	0.086	2
Entering	2	2017	After Change	2017	Feb	22:42:00		22.7	1	22.7		Brisbane	Male	29		9	No	0.1	0.1	0.1	2
Entering	2	2017	After Change	2017	Feb	22:40:00		22.6667	1	22.6667		Brisbane	Male	27		9	No	0.088	0.088	0.088	2
Entering	2	2017	After Change	2017	Feb	22:35:00		22.5833	1	22.5833		Brisbane	Male	22		10	No	0.023	0.023	0.023	2
Entering	2	2017	After Change	2017	Feb	22:33:00		22.55	1	22.55		Brisbane	Male	20		3	No	0.05	0.05	0.05	2
Entering	2	2017	After Change	2017	Feb	22:33:00		22.55	1	22.55		Brisbane	Female	24		6	No	0.136	0.136	0.136	2
Entering	2	2017	After Change	2017	Feb	22:30:00		22.5	1	22.5		Brisbane	Female	23		7	No	0.073	0.073	0.073	2
Entering	2	2017	After Change	2017	Feb	22:26:00		22.4333	1	22.4333		Brisbane	Female	25		0	No	0.159	0.159	0.159	2
Entering	2	2017	After Change	2017	Feb	22:22:00		22.3667	1	22.3667		Brisbane	Female	20		5	No	0.028	0.028	0.028	2
Entering	2	2017	After Change	2017	Feb	22:20:00		22.3333	1	22.3333		Brisbane	Male	21		5	No	0.12	0.12	0.12	2
Entering	2	2017	After Change	2017	Feb	22:16:00		22.2667	1	22.2667		Brisbane	Female	24		10	No	0.056	0.056	0.056	2
Entering	2	2017	After Change	2017	Feb	22:08:00		22.1333	1	22.1333		Brisbane	Female	18		6	No	0.118	0.118	0.118	2
Entering	2	2017	After Change	2017	Feb	22:08:00		22.1333	1	22.1333		Brisbane	Female	19		6	No	0.142	0.142	0.142	2
Entering	2	2017	After Change	2017	Feb	22:01:00		22.0167	1	22.0167		Brisbane	Female	21		1	No	0.011	0.011	0.011	2
Entering	2	2017	After Change	2017	Feb	22:00:00		22	1	22		Brisbane	Female	22		4	No	0.082	0.082	0.082	2
Entering	2	2017	After Change	2017	Feb	21:57:00		21.95	1	21.95		Brisbane	Male	19		4	No	0	0		1
Entering	2	2017	After Change	2017	Feb	21:56:00		21.9333	1	21.9333		Brisbane	Female	34		0	No	0.023	0.023	0.023	2
Entering	2	2017	After Change	2017	Feb	21:47:00		21.7833	1	21.7833		Brisbane	Male	18		20	No	0.181	0.181	0.181	2
Entering	2	2017	After Change	2017	Feb	21:47:00		21.7833	1	21.7833		Brisbane	Male	19		20	No	0.13	0.13	0.13	2
Entering	2	2017	After Change	2017	Feb	23:56:00		23.9333	1	23.9333		Brisbane	Male	20		6	No	0.08	0.08	0.08	2
Entering	2	2017	After Change	2017	Feb	23:54:00		23.9	1	23.9		Brisbane	Female	20		3	No	0.05	0.05	0.05	2
Entering	2	2017	After Change	2017	Feb	23:50:00		23.8333	1	23.8333		Brisbane	Female	18		6	No	0.07	0.07	0.07	2
Entering	2	2017	After Change	2017	Feb	23:49:00		23.8167	1	23.8167		Brisbane	Female	19		0	No	0.031	0.031	0.031	2
Entering	2	2017	After Change	2017	Feb	23:49:00		23.8167	1	23.8167		Brisbane	Female	18		6	No	0.048	0.048	0.048	2
Entering	2	2017	After Change	2017	Feb	22:48:00		22.8	1	22.8		Brisbane	Male	20		9	No	0.122	0.122	0.122	2
Entering	2	2017	After Change	2017	Feb	22:47:00		22.7833	1	22.7833		Brisbane	Male	20		6	No	0.049	0.049	0.049	2
Entering	2	2017	After Change	2017	Feb	22:47:00		22.7833	1	22.7833		Brisbane	Male	19		10	No	0.078	0.078	0.078	2
Entering	2	2017	After Change	2017	Feb	22:45:00		22.75	1	22.75		Brisbane	Male	19		4	No	0.163	0.163	0.163	2
Entering	2	2017	After Change	2017	Feb	22:45:00		22.75	1	22.75		Brisbane	Female	18		3	No	0.234	0.234	0.234	2
Entering	2	2017	After Change	2017	Feb	22:39:00		22.65	1	22.65		Brisbane	Female	19		0	No	0	0		1
Entering	2	2017	After Change	2017	Feb	22:38:00		22.6333	1	22.6333		Brisbane	Male	19		2	No	0.258	0.258	0.258	2
Entering	2	2017	After Change	2017	Feb	22:35:00		22.5833	1	22.5833		Brisbane	Male	20		7	No	0.147	0.147	0.147	2
Entering	2	2017	After Change	2017	Feb	22:35:00		22.5833	1	22.5833		Brisbane	Male	24		0	Yes	0.068	0.068	0.068	2
Entering	2	2017	After Change	2017	Feb	22:33:00		22.55	1	22.55		Brisbane	Female	21		1	No	0.12	0.12	0.12	2
Entering	2	2017	After Change	2017	Feb	22:31:00		22.5167	1	22.5167		Brisbane	Female	19		2	No	0.064	0.064	0.064	2
Entering	2	2017	After Change	2017	Feb	22:30:00		22.5	1	22.5		Brisbane	Female	18		0	No	0.049	0.049	0.049	2
Entering	2	2017	After Change	2017	Feb	22:28:00		22.4667	1	22.4667		Brisbane	Female	18		2	No	0.062	0.062	0.062	2
Entering	2	2017	After Change	2017	Feb	22:28:00		22.4667	1	22.4667		Brisbane	Female	18		3	No	0.051	0.051	0.051	2
Entering	2	2017	After Change	2017	Feb	22:26:00		22.4333	1	22.4333		Brisbane	Female	18		2	No	0.087	0.087	0.087	2
Entering	2	2017	After Change	2017	Feb	22:26:00		22.4333	1	22.4333		Brisbane	Female	20		5	No	0.175	0.175	0.175	2
Entering	2	2017	After Change	2017	Feb	22:08:00		22.1333	1	22.1333		Brisbane	Male	18		0	No	0	0		1
Entering	2	2017	After Change	2017	Feb	22:06:00		22.1	1	22.1		Brisbane	Female	19		0	No	0.041	0.041	0.041	2
Entering	2	2017	After Change	2017	Feb	22:05:00		22.0833	1	22.0833		Brisbane	Female	18		2	No	0.082	0.082	0.082	2
Entering	2	2017	After Change	2017	Feb	22:01:00		22.0167	1	22.0167		Brisbane	Male	19		6	No	0.096	0.096	0.096	2
Entering	2	2017	After Change	2017	Feb	22:01:00		22.0167	1	22.0167		Brisbane	Male	21		8	No	0.12	0.12	0.12	2
Entering	2	2017	After Change	2017	Feb	21:39:00		21.65	1	21.65		Brisbane	Male	20		10	No	0.145	0.145	0.145	2
Entering	2	2017	After Change	2017	Feb	21:39:00		21.65	1	21.65		Brisbane	Male	20		7	No	0.09	0.09	0.09	2
